# Supplementary material for: Variation in a range of mTOR-related genes associates with intracranial volume and intellectual disability
Source: Nat Commun. 2017 Oct 20;8:1052. doi: 10.1038/s41467-017-00933-6 (PMC5648772; doi:10.1038/s41467-017-00933-6)
Supplement: Supplementary file 3 — Supplementary Data 1 [file 41467_2017_933_MOESM3_ESM.xlsx]

## Sheet: Blad1
label	Chromosome	Start position	End position	Reference	Variant	Variant type	SNP id	SNP Frequency	Gene name	Gene id	Gene size	Gene start	Gene end	Strand	Total exons	Total coding exons	Gene component	Component nr	Component start	Component end	Local position	Exon size	Local position string	Total coding size	Reference Amino Acid	Mutation Amino Acid	Synonymous	AminoAcid position	Codon position	AminoAcid changes	mRNA changes	CADD_RawScore	CADD_PHRED	Protein Effect	EXAC	EXAC AF	EXAC AC HET	EXAC AC HOM	StudyName	PubmedID
29	chr16	30129459	30129459	A	G	Substitution		-1	MAPK3	NM_002746	9205	30125426	30134630	-	9	8	EXON_REGION	4	30129368	30129484	92	117	Ex4+24	1140	I	T	FALSE	190	1	NM_001109891:I190T NM_002746:I190T NM_001040056:I190T	569T>C	2862322	15.53	missense		-1	0	0	Lelieveld2016	27479843
19	chr1	11190804	11190804	C	T	Substitution		-1	MTOR	NM_004958	156021	11166588	11322608	-	58	57	EXON_REGION	39	11190586	11190834	219	249	Ex39+29	7650	E	K	FALSE	1799	0	NM_004958:E1799K	5395G>A	4414915	23.4	missense		-1	0	0	McRae2016biorxiv	0
20	chr1	11217303	11217303	C	T	Substitution		-1	MTOR	NM_004958	156021	11166588	11322608	-	58	57	EXON_REGION	30	11217209	11217348	95	140	Ex30+44	7650	A	T	FALSE	1459	0	NM_004958:A1459T	4375G>A	529485	34	missense		-1	0	0	McRae2016biorxiv	0
37	chr1	11210198	11210198	C	T	Substitution		-1	MTOR	NM_004958	156021	11166588	11322608	-	58	57	EXON_REGION	31	11210183	11210283	16	101	Ex31-16	7650	A	T	FALSE	1519	0	NM_004958:A1519T	4555G>A	5346891	34	missense		-1	0	0	Lelieveld2016	27479843
5	chr5	67591021	67591021	T	G	Substitution	rs397514046	-1	PIK3R1	NM_181523	86066	67511584	67597649	+	16	15	EXON_REGION	13	67590976	67591152	46	177	Ex13+46	2175	I	M	FALSE	538	2	NM_181523:I538M NM_181524:I238M NM_181504:I268M NM_001242466:I175M	1614T>G	3414118	17.54	missense		-1	0	0	McRae2016biorxiv	0
30	chr5	67589596	67589596	C	G	Substitution		-1	PIK3R1	NM_181523	86066	67511584	67597649	+	16	15	EXON_REGION	11	67589537	67589662	60	126	Ex11+60	2175	N	K	FALSE	453	2	NM_181523:N453K NM_181524:N153K NM_181504:N183K NM_001242466:N90K	1359C>G	2649184	14.82	missense	O	8.14E-06	1	0	Lelieveld2016	27479843
31	chr5	67591099	67591099	C	G	Substitution	rs773686816,rs758509723	-1	PIK3R1	NM_181523	86066	67511584	67597649	+	16	15	EXON_REGION	13	67590976	67591152	124	177	Ex13-54	2175	N	K	FALSE	564	2	NM_181523:N564K NM_181524:N264K NM_181504:N294K NM_001242466:N201K	1692C>G	4045911	20.8	missense	O	8.13E-06	1	0	Lelieveld2016	27479843
32	chr19	18273784	18273784	G	A	Substitution	rs766018133	-1	PIK3R2	NM_005027	17356	18263988	18281343	+	16	15	EXON_REGION	10	18273777	18273957	8	181	Ex10+8	2187	G	R	FALSE	373	0	NM_005027:G373R	1117G>A	3088288	16.31	missense	O	8.13E-06	1	0	Lelieveld2016	27479843
28	chr5	133536680	133536680	T	C	Substitution		-1	PPP2CA	NM_002715	29803	133532148	133561950	-	7	7	EXON_REGION	4	133536676	133536765	5	90	Ex4-5	930	H	R	FALSE	191	1	NM_002715:H191R	572A>G	3800123	19.29	missense		-1	0	0	Lelieveld2016	27479843
6	chr6	42974252	42974252	C	T	Substitution	rs757369209	-1	PPP2R5D	NM_006245	27847	42952237	42980083	+	16	16	EXON_REGION	3	42974201	42974417	52	217	Ex3+52	1809	P	S	FALSE	53	0	NM_006245:P53S NM_180976:P53S	157C>T	1217028	9939	missense	O	8.13E-06	1	0	deLigt2012	23033978
7	chr6	42975003	42975003	G	A	Substitution		-1	PPP2R5D	NM_006245	27847	42952237	42980083	+	16	16	EXON_REGION	5	42974934	42975044	70	111	Ex5-42	1809	E	K	FALSE	198	0	NM_180977:E92K NM_001270476:E47K NM_006245:E198K NM_180976:E166K	592G>A	5783296	36	missense		-1	0	0	McRae2016biorxiv	0
8	chr6	42975003	42975003	G	A	Substitution		-1	PPP2R5D	NM_006245	27847	42952237	42980083	+	16	16	EXON_REGION	5	42974934	42975044	70	111	Ex5-42	1809	E	K	FALSE	198	0	NM_180977:E92K NM_001270476:E47K NM_006245:E198K NM_180976:E166K	592G>A	5783296	36	missense		-1	0	0	McRae2016biorxiv	0
9	chr6	42975003	42975003	G	A	Substitution		-1	PPP2R5D	NM_006245	27847	42952237	42980083	+	16	16	EXON_REGION	5	42974934	42975044	70	111	Ex5-42	1809	E	K	FALSE	198	0	NM_180977:E92K NM_001270476:E47K NM_006245:E198K NM_180976:E166K	592G>A	5783296	36	missense		-1	0	0	McRae2016biorxiv	0
10	chr6	42975003	42975003	G	A	Substitution		-1	PPP2R5D	NM_006245	27847	42952237	42980083	+	16	16	EXON_REGION	5	42974934	42975044	70	111	Ex5-42	1809	E	K	FALSE	198	0	NM_180977:E92K NM_001270476:E47K NM_006245:E198K NM_180976:E166K	592G>A	5783296	36	missense		-1	0	0	McRae2016biorxiv	0
11	chr6	42975003	42975003	G	A	Substitution		-1	PPP2R5D	NM_006245	27847	42952237	42980083	+	16	16	EXON_REGION	5	42974934	42975044	70	111	Ex5-42	1809	E	K	FALSE	198	0	NM_180977:E92K NM_001270476:E47K NM_006245:E198K NM_180976:E166K	592G>A	5783296	36	missense		-1	0	0	McRae2016biorxiv	0
12	chr6	42975003	42975003	G	A	Substitution		-1	PPP2R5D	NM_006245	27847	42952237	42980083	+	16	16	EXON_REGION	5	42974934	42975044	70	111	Ex5-42	1809	E	K	FALSE	198	0	NM_180977:E92K NM_001270476:E47K NM_006245:E198K NM_180976:E166K	592G>A	5783296	36	missense		-1	0	0	McRae2016biorxiv	0
13	chr6	42975003	42975003	G	A	Substitution		-1	PPP2R5D	NM_006245	27847	42952237	42980083	+	16	16	EXON_REGION	5	42974934	42975044	70	111	Ex5-42	1809	E	K	FALSE	198	0	NM_180977:E92K NM_001270476:E47K NM_006245:E198K NM_180976:E166K	592G>A	5783296	36	missense		-1	0	0	McRae2016biorxiv	0
14	chr6	42975003	42975003	G	A	Substitution		-1	PPP2R5D	NM_006245	27847	42952237	42980083	+	16	16	EXON_REGION	5	42974934	42975044	70	111	Ex5-42	1809	E	K	FALSE	198	0	NM_180977:E92K NM_001270476:E47K NM_006245:E198K NM_180976:E166K	592G>A	5783296	36	missense		-1	0	0	McRae2016biorxiv	0
15	chr6	42975003	42975003	G	A	Substitution		-1	PPP2R5D	NM_006245	27847	42952237	42980083	+	16	16	EXON_REGION	5	42974934	42975044	70	111	Ex5-42	1809	E	K	FALSE	198	0	NM_180977:E92K NM_001270476:E47K NM_006245:E198K NM_180976:E166K	592G>A	5783296	36	missense		-1	0	0	McRae2016biorxiv	0
36	chr6	42975003	42975003	G	A	Substitution		-1	PPP2R5D	NM_006245	27847	42952237	42980083	+	16	16	EXON_REGION	5	42974934	42975044	70	111	Ex5-42	1809	E	K	FALSE	198	0	NM_180977:E92K NM_001270476:E47K NM_006245:E198K NM_180976:E166K	592G>A	5783296	36	missense		-1	0	0	Lelieveld2016	27479843
35	chr6	42975009	42975009	G	A	Substitution		-1	PPP2R5D	NM_006245	27847	42952237	42980083	+	16	16	EXON_REGION	5	42974934	42975044	76	111	Ex5-36	1809	E	K	FALSE	200	0	NM_180977:E94K NM_001270476:E49K NM_006245:E200K NM_180976:E168K	598G>A	5788009	36	missense		-1	0	0	Lelieveld2016	27479843
16	chr6	42975013	42975013	C	G	Substitution		-1	PPP2R5D	NM_006245	27847	42952237	42980083	+	16	16	EXON_REGION	5	42974934	42975044	80	111	Ex5-32	1809	P	R	FALSE	201	1	NM_180977:P95R NM_001270476:P50R NM_006245:P201R NM_180976:P169R	602C>G	4771154	26.8	missense		-1	0	0	McRae2016biorxiv	0
17	chr6	42975030	42975030	T	C	Substitution		-1	PPP2R5D	NM_006245	27847	42952237	42980083	+	16	16	EXON_REGION	5	42974934	42975044	97	111	Ex5-15	1809	W	R	FALSE	207	0	NM_180977:W101R NM_001270476:W56R NM_006245:W207R NM_180976:W175R	619T>C	4455226	23.8	missense		-1	0	0	McRae2016biorxiv	0
18	chr6	42975698	42975698	A	C	Substitution		-1	PPP2R5D	NM_006245	27847	42952237	42980083	+	16	16	EXON_REGION	7	42975673	42975803	26	131	Ex7+26	1809	D	A	FALSE	251	1	NM_180977:D145A NM_001270476:D100A NM_006245:D251A NM_180976:D219A	752A>C	4567284	24.8	missense		-1	0	0	McRae2016biorxiv	0
34	chr6	42977066	42977066	G	A	Substitution		-1	PPP2R5D	NM_006245	27847	42952237	42980083	+	16	16	EXON_REGION	12	42977060	42977187	7	128	Ex12+7	1809	E	K	FALSE	420	0	NM_180977:E314K NM_001270476:E269K NM_006245:E420K NM_180976:E388K	1258G>A	5459998	35	missense		-1	0	0	Lelieveld2016	27479843
26	chr14	63863379	63863379	A	C	Substitution		-1	PPP2R5E	NM_006246	169470	63840610	64010079	-	14	13	EXON_REGION	6	63863304	63863434	76	131	Ex6+54	1404	V	G	FALSE	202	1	NM_001282181:V126G NM_001282182:V126G NM_006246:V202G NM_001282179:V202G NM_001282180:V202G	605T>G	4730275	26.4	missense		-1	0	0	Lelieveld2016	27479843
24	chr7	6426860	6426860	G	A	Substitution		-1	RAC1	NM_018890	29473	6414126	6443598	+	7	7	EXON_REGION	2	6426843	6426914	18	72	Ex2+18	636	C	Y	FALSE	18	1	NM_006908:C18Y NM_018890:C18Y	53G>A	4807224	27.2	missense		-1	0	0	Lelieveld2016	27479843
25	chr7	6431563	6431563	A	G	Substitution		-1	RAC1	NM_018890	29473	6414126	6443598	+	7	7	EXON_REGION	3	6431555	6431672	9	118	Ex3+9	636	N	S	FALSE	39	1	NM_006908:N39S NM_018890:N39S	116A>G	3444198	17.66	missense		-1	0	0	Lelieveld2016	27479843
1	chr7	6431598	6431598	G	A	Substitution		-1	RAC1	NM_018890	29473	6414126	6443598	+	7	7	EXON_REGION	3	6431555	6431672	44	118	Ex3+44	636	V	M	FALSE	51	0	NM_006908:V51M NM_018890:V51M	151G>A	5180263	32	missense		-1	0	0	McRae2016biorxiv	0
2	chr7	6431637	6431637	T	G	Substitution		-1	RAC1	NM_018890	29473	6414126	6443598	+	7	7	EXON_REGION	3	6431555	6431672	83	118	Ex3-36	636	Y	D	FALSE	64	0	NM_006908:Y64D NM_018890:Y64D	190T>G	4540298	24.5	missense		-1	0	0	McRae2016biorxiv	0
3	chr7	6431665	6431665	C	T	Substitution		-1	RAC1	NM_018890	29473	6414126	6443598	+	7	7	EXON_REGION	3	6431555	6431672	111	118	Ex3-8	636	P	L	FALSE	73	1	NM_006908:P73L NM_018890:P73L	218C>T	5165898	32	missense		-1	0	0	McRae2016biorxiv	0
33	chr3	12641216	12641216	C	G	Substitution	rs397516813	-1	RAF1	NM_002880	80601	12625100	12705700	-	17	16	EXON_REGION	10	12641190	12641307	27	118	Ex10-27	1947	G	A	FALSE	361	1	NM_002880:G361A	1082G>C	4980828	29.1	missense		-1	0	0	Lelieveld2016	27479843
21	chr7	151174492	151174492	A	G	Substitution		-1	RHEB	NM_005614	53913	151163098	151217010	-	8	8	EXON_REGION	4	151174419	151174501	74	83	Ex4+8	555	S	P	FALSE	68	0	NM_005614:S68P	202T>C	4523536	24.4	missense		-1	0	0	Lelieveld2016	27479843
22	chr7	151188043	151188043	G	A	Substitution		-1	RHEB	NM_005614	53913	151163098	151217010	-	8	8	EXON_REGION	2	151188029	151188100	15	72	Ex2-15	555	P	L	FALSE	37	1	NM_005614:P37L	110C>T	4961049	28.9	missense		-1	0	0	This study	0
