# Supplementary material for: Variation in a range of mTOR-related genes associates with intracranial volume and intellectual disability
Source: Nat Commun. 2017 Oct 20;8:1052. doi: 10.1038/s41467-017-00933-6 (PMC5648772; doi:10.1038/s41467-017-00933-6)
Supplement: Supplementary file 5 — Supplementary Data 2 [file 41467_2017_933_MOESM5_ESM.xlsx]

## Sheet: All de novo mutations
Sample ID	Gene name	Chromosome	Start position	End position	Reference Allele	Variant Allele	cDNA (HGVS)	Protein (HGVS)	Protein effect	Mutation type
DNA1400311B	RHEB	chr7	151000000	151000000	G	A	NM_005614: c.110G>A	p.(P37L )	Missense	Substitution
DNA1400308B	RHEB	chr7	151000000	151000000	G	A	NM_005614: c.110G>A	p.(P37L )	Missense	Substitution
DNA1430646B	ZFR2	chr19	3819147	3819147	G	A	NM_015174.1:c.1827C>T	p.(A609A)	Synonymous	Substitution
DNA1430418B	MYO16	chr13	110000000	110000000	A	G	NM_001198950.1:c.2453A>G	p.(N818S)	Missense	Substitution
DNA1316173B	PREP	chr6	106000000	106000000	C	A	NM_002726.4:c.6G>T	p.(L2L)	Synonymous	Substitution
DNA1429564B	NEXN	chr1	78399015	78399015	T	C	NM_144573.3:c.1102T>C	p.(F368L)	Missense	Substitution
DNA1431497B	SIN3A	chr15	75715108	75715108	A	G	NM_015477.2:c.246T>C	p.(H82H)	Synonymous	Substitution
DNA1316294B	EGLN1	chr1	232000000	232000000	G	C	NM_022051.2:c.358C>G	p.(P120A)	Missense	Substitution
DNA1435598B	INHBB	chr2	121000000	121000000	G	A	NM_002193.2:c.727G>A	p.(E243K)	Missense	Substitution
DNA1419038B	BAZ2B	chr2	160000000	160000000	G	A	NM_013450.2:c.349C>T	p.(R117*)	Nonsense	Substitution
DNA1315663B	SCUBE2	chr11	9075209	9075209	G	A	NM_020974.2:c.1305C>T	p.(L435L)	Synonymous	Substitution
DNA1302169Z	MUC2	chr11	1098745	1098745	T	C	NM_002457.2:c.7100T>C	p.(L2368P)	Missense	Substitution
DNA1427617B	NAV3	chr12	78594276	78594276	C	T	NM_014903.4:c.6673C>T	p.(P2225S)	Missense	Substitution
DNA1204638B	PACSIN3	chr11	47202175	47202175	G	A	NM_001184975.1:c.278C>T	p.(A93V)	Missense	Substitution
DNA1432402B	MTR	chr1	237000000	237000000	A	G	NM_000254.2:c.3175A>G	p.(I1059V)	Missense	Substitution
DNA1429176B	KIR3DL2	chr19	55377979	55377979	C	T	NM_006737.3:c.1161C>T	p.(D387D)	Synonymous	Substitution
DNA1313798B	ZNF865	chr19	56126367	56126367	C	T	NM_001195605.1:c.1383C>T	p.(A461A)	Synonymous	Substitution
DNA1426219B	C2CD3	chr11	73834112	73834112	C	T	NM_015531.4:c.1286G>A	p.(S429N)	Missense	Substitution
DNA1316876B	CCDC154	chr16	1484848	1484848	C	T	NM_001143980.1:c.1698G>A	p.(T566T)	Synonymous	Substitution
DNA1421432B	TNPO2	chr19	12817041	12817041	G	A	NM_001136196.1:c.1637C>T	p.(A546V)	Missense	Substitution
DNA1419076B	NAP1L1	chr12	76461157	76461157	A	G	NM_004537.4:c.200T>C	p.(I67T)	Missense	Substitution
DNA1316123B	ACTG1	chr17	79479062	79479062	G	C	NM_001199954.1:c.230C>G	p.(T77S)	Missense	Substitution
DNA1315135B	RPS16	chr19	39923918	39923918	G	A	NM_001020.4:c.436C>T	p.(R146*)	Nonsense	Substitution
DNA1432877B	PARD3B	chr2	206000000	206000000	G	C	NM_152526.5:c.476G>C	p.(G159A)	Missense	Substitution
DNA1422376B	ORC3	chr6	88321871	88321871	C	T	NM_181837.2:c.778C>T	p.(H260Y)	Missense	Substitution
DNA1422072B	PAX3	chr2	223000000	223000000	G	T	NM_181459.3:c.1127C>A	p.(P376H)	Missense	Substitution
DNA1428191B	DGKH	chr13	42783097	42783097	A	G	NM_178009.3:c.2604A>G	p.(I868M)	Missense	Substitution
DNA1427759B	TPST1	chr7	65705692	65705692	G	A	NM_003596.3:c.280G>A	p.(D94N)	Missense	Substitution
DNA1434910B	SLC20A2	chr8	42287663	42287663	C	G	NM_001257180.1:c.1628G>C	p.(G543A)	Missense	Substitution
DNA1423774B	ZNF808	chr19	53058355	53058355	A	C	NM_001039886.3:c.2186A>C	p.(H729P)	Missense	Substitution
DNA1427142B	GANAB	chr11	62397092	62397092	G	A	NM_198335.3:c.1868C>T	p.(A623V)	Missense	Substitution
DNA1422370B	LAMB3	chr1	210000000	210000000	C	T	NM_001017402.1:c.3456G>A	p.(K1152K)	Synonymous	Substitution
DNA1430354B	SLITRK3	chr3	165000000	165000000	T	C	NM_014926.2:c.605A>G	p.(D202G)	Missense	Substitution
DNA1433490B	SPTA1	chr1	159000000	159000000	T	C	NM_003126.2:c.5117A>G	p.(H1706R)	Missense	Substitution
DNA1301826B	FIGF	chrX	15373275	15373275	T	C	NM_004469.4:c.638A>G	p.(D213G)	Missense	Substitution
DNA1118658U	TNPO2	chr19	12814270	12814270	C	A	NM_001136196.1:c.2181G>T	p.(W727C)	Missense	Substitution
DNA1207522B	TAGLN3	chr3	112000000	112000000	G	A	NM_013259.2:c.325G>A	p.(D109N)	Missense	Substitution
DNA1424957B	SLC6A1	chr3	11067991	11067991	G	A	NM_003042.3:c.1024G>A	p.(V342M)	Missense	Substitution
DNA1422624B	KCNQ5	chr6	73843167	73843167	G	A	NM_001160133.1:c.1328G>A	p.(R443Q)	Missense	Substitution
DNA0710055B	TLK2	chr17	60678182	60678182	G	T	NM_006852.3:c.1720+1G>T	p.(?)	Canonical splice donor site	Substitution
DNA1315321B	USP7	chr16	9002211	9002211	T	C	NM_003470.2:c.1258A>G	p.(K420E)	Missense	Substitution
DNA1431179B	MTIF2	chr2	55464535	55464535	C	A	NM_001005369.1:c.1900G>T	p.(V634L)	Missense	Substitution
DNA1425895B	PLXNA2	chr1	208000000	208000000	C	T	NM_025179.3:c.3480G>A	p.(S1160S)	Synonymous	Substitution
DNA1426285B	SYNCRIP	chr6	86328566	86328569	TTTC		NM_006372.4:c.1247_1250del	p.(R416fs)	frameshift	Deletion
DNA1428212B	MYO10	chr5	16704688	16704688	C	T	NM_012334.2:c.2276G>A	p.(R759Q)	Missense	Substitution
DNA1501189B	ARID1A	chr1	27094450	27094450	G	A	NM_006015.4:c.3158G>A	p.(R1053H)	Missense	Substitution
DNA1419007B	LRP1	chr12	57559901	57559901	C	T	NM_002332.2:c.2706C>T	p.(C902C)	Synonymous	Substitution
DNA1427327B	ARID5A	chr2	97217138	97217138	T	C	NM_212481.1:c.873T>C	p.(A291A)	Synonymous	Substitution
DNA1316466B	AFAP1L1	chr5	149000000	149000000	G	A	NM_152406.2:c.600G>A	p.(K200K)	Synonymous	Substitution
DNA1429157B	OLFM2	chr19	9967569	9967569	C	A	NM_058164.2:c.601G>T	p.(V201F)	Missense	Substitution
DNA1314182B	PHF21A	chr11	45955606	45955606	A		NM_001101802.1:c.1956del	p.(A653fs)	frameshift	Deletion
DNA0602958U	AMOT	chrX	112000000	112000000	C	G	NM_001113490.1:c.1926G>C	p.(Q642H)	Missense	Substitution
DNA1311516B	LMOD1	chr1	202000000	202000000	C	T	NM_012134.2:c.1748G>A	p.(R583H)	Missense	Substitution
DNA1426512B	SEMA4B	chr15	90768918	90768918	C	T	NM_020210.3:c.1547C>T	p.(S516L)	Missense	Substitution
DNA1430522B	DLC1	chr8	12943356	12943356	G	C	NM_182643.2:c.4551C>G	p.(N1517K)	Missense	Substitution
DNA1422565B	RAF1	chr3	12641216	12641216	C	G	NM_002880.3:c.1082G>C	p.(G361A)	Missense	Substitution
DNA1425112B	LMX1B	chr9	129000000	129000000	C	T	NM_001174146.1:c.1014C>T	p.(Y338Y)	Synonymous	Substitution
DNA1424889B	FAM193A	chr4	2641569	2641569	A	G	NM_001256666.1:c.273A>G	p.(A91A)	Synonymous	Substitution
DNA1423458B	NUP93	chr16	56832442	56832442	C	T	NM_014669.4:c.352C>T	p.(R118W)	Missense	Substitution
DNA1422370B	CNGB1	chr16	57973351	57973351	T	A	NM_001297.4:c.1355A>T	p.(E452V)	Missense	Substitution
DNA1301510Z	RAC1	chr7	6426860	6426860	G	A	NM_018890.3:c.53G>A	p.(C18Y)	Missense	Substitution
DNA1302001U	SPIDR	chr8	48626187	48626187	C	G	NM_001080394.2:c.2325C>G	p.(S775S)	Synonymous	Substitution
DNA1427905B	PPP3R1	chr2	68415801	68415801	C	G	NM_000945.3:c.65G>C	p.(R22T)	Missense	Substitution
DNA0605152B	DNMT3B	chr20	31387080	31387080	G	A	NM_006892.3:c.1705G>A	p.(A569T)	Missense	Substitution
DNA1431694B	SMARCA4	chr19	11106940	11106940	C	T	NM_001128849.1:c.1645C>T	p.(R549C)	Missense	Substitution
DNA1123509B	FBN1	chr15	48902995	48902995	T	A	NM_000138.4:c.276A>T	p.(G92G)	Synonymous	Substitution
DNA1425588B	ADCK4	chr19	41209445	41209445	C	A	NM_024876.3:c.799+1G>T	p.(?)	Canonical splice donor site	Substitution
DNA1104184B	OSGEP	chr14	20916103	20916103	A	G	NM_017807.3:c.753T>C	p.(H251H)	Synonymous	Substitution
DNA1010476B	TNS4	chr17	38634863	38634863	G	A	NM_032865.5:c.1948C>T	p.(R650C)	Missense	Substitution
DNA1006611B	KAT6B	chr10	76781874	76781874	A		NM_001256468.1:c.2709del	p.(E904fs)	frameshift	Deletion
DNA0910692B	FSCB	chr14	44974717	44974717	G	A	NM_032135.3:c.1474C>T	p.(R492W)	Missense	Substitution
DNA1426326B	PACS2	chr14	106000000	106000000	G	A	NM_001100913.2:c.625G>A	p.(E209K)	Missense	Substitution
DNA1429494B	MTOR	chr1	11210198	11210198	C	T	NM_004958:c.4555G>A	p.(A1519T )	Missense	Substitution
DNA1430354B	TCF7L2	chr10	115000000	115000000	C	G	NM_001146274.1:c.1143C>G	p.(N381K)	Missense	Substitution
DNA1429116B	UBXN2B	chr8	59360029	59360029	G	A	NM_001077619.1:c.915G>A	p.(P305P)	Synonymous	Substitution
DNA1205816B	MIA3	chr1	223000000	223000000	C		NM_198551.2:c.5172del	p.(S1725fs)	frameshift	Deletion
DNA1309671B	PTGS1	chr9	125000000	125000000	T	C	NM_000962.3:c.1362T>C	p.(S454S)	Synonymous	Substitution
DNA1431782B	ABCC8	chr11	17414606	17414606	C	G	NM_000352.3:c.4678G>C	p.(D1560H)	Missense	Substitution
DNA1310642B	POC5	chr5	74973601	74973601	C	T	NM_001099271.1:c.1582G>A	p.(V528M)	Missense	Substitution
DNA1422119B	TTC7A	chr2	47202213	47202213	G	A	NM_020458.2:c.619G>A	p.(A207T)	Missense	Substitution
DNA1313330B	KCNQ2	chr20	62076100	62076100	C	T	NM_172107.2:c.602G>A	p.(R201H)	Missense	Substitution
DNA1309994B	CORO7-PAM16	chr16	4407976	4407976	C	T	NM_001201479.1:c.2586G>A	p.(M862I)	Missense	Substitution
DNA1316441B	RUFY2	chr10	70156615	70156615	G	A	NM_017987.4:c.425C>T	p.(A142V)	Missense	Substitution
DNA1426330B	SLC9A8	chr20	48461589	48461589	G	A	NM_001260491.1:c.365G>A	p.(R122H)	Missense	Substitution
DNA1104184B	KDM2B	chr12	122000000	122000000	C	A	NM_032590.4:c.1894G>T	p.(D632Y)	Missense	Substitution
DNA1316466B	USP9X	chrX	41047364	41047364	T	A	NM_001039590.2:c.3804T>A	p.(Y1268*)	Nonsense	Substitution
DNA1425382B	ARID1A	chr1	27097817	27097817	G	A	NM_006015.4:c.3406G>A	p.(A1136T)	Missense	Substitution
DNA1435616B	SPTAN1	chr9	131000000	131000000	G	A	NM_001130438.2:c.6032G>A	p.(R2011Q)	Missense	Substitution
DNA1315509B	CFD	chr19	861877	861877	G	A	NM_001928.2:c.536G>A	p.(C179Y)	Missense	Substitution
DNA1317070B	ITGA5	chr12	54799103	54799103	G	A	NM_002205.2:c.1072C>T	p.(R358W)	Missense	Substitution
DNA1432022B	ACTL6A	chr3	179000000	179000000	G	C	NM_177989.2:c.1083+1G>C	p.(?)	Canonical splice donor site	Substitution
DNA1432408B	DGKQ	chr4	954867	954867	C	T	NM_001347.3:c.2697G>A	p.(G899G)	Synonymous	Substitution
DNA1418821B	COX15	chr10	101000000	101000000	A	G	NM_078470.4:c.814T>C	p.(F272L)	Missense	Substitution
DNA1425022B	MICALL2	chr7	1484435	1484435	G	A	NM_182924.3:c.1271C>T	p.(S424L)	Missense	Substitution
DNA1316441B	CELSR1	chr22	46780497	46780497	C	G	NM_014246.1:c.6826G>C	p.(E2276Q)	Missense	Substitution
DNA1315295B	ITPR1	chr3	4856205	4856205	G	A	NM_001168272.1:c.7615G>A	p.(G2539R)	Missense	Substitution
DNA0907531B2	COX4I1	chr16	85834879	85834879	C	T	NM_001861.3:c.68C>T	p.(A23V)	Missense	Substitution
DNA1432736B	USP24	chr1	55643797	55643797	A	T	NM_015306.2:c.333T>A	p.(D111E)	Missense	Substitution
DNA1419934B	MCIDAS	chr5	54522479	54522479	G	T	NM_001190787.1:c.234C>A	p.(D78E)	Missense	Substitution
DNA1419007B	FLT1	chr13	28882986	28882986	C	G	NM_002019.4:c.3714G>C	p.(M1238I)	Missense	Substitution
DNA1425588B	AQP10	chr1	154000000	154000000	C	T	NM_080429.2:c.301C>T	p.(P101S)	Missense	Substitution
DNA1428715B	RAC1	chr7	6431563	6431563	A	G	NM_018890.3:c.116A>G	p.(N39S)	Missense	Substitution
DNA1500809B	ZFYVE26	chr14	68229080	68229080	C	G	NM_015346.3:c.6209G>C	p.(G2070A)	Missense	Substitution
DNA1307426U	N4BP2	chr4	40108602	40108610	GTAAAGTAC	TCAG	NM_018177.3:c.1456_1464delinsTCAG	p.(V486fs)	frameshift	Deletion
DNA1316294B	CSMD2	chr1	34006766	34006766	C	G	NM_052896.3:c.8989G>C	p.(D2997H)	Missense	Substitution
DNA1421981B	YY1	chr14	101000000	101000000	C	T	NM_003403.4:c.570C>T	p.(A190A)	Synonymous	Substitution
DNA0504605B	ITGA9	chr3	37574910	37574910	C	T	NM_002207.2:c.1479C>T	p.(N493N)	Synonymous	Substitution
DNA1305895B	PLXNA4	chr7	132000000	132000000	C	T	NM_020911.1:c.1927G>A	p.(G643S)	Missense	Substitution
DNA1500085B	SOX5	chr12	23893804	23893804		A	NM_006940.4:c.737_738insT	p.(E246fs)	frameshift	Insertion
DNA1500511B	FARSA	chr19	13044463	13044463	C	T	NM_004461.2:c.48G>A	p.(A16A)	Synonymous	Substitution
DNA1309671B	MFF	chr2	228000000	228000000	C	A	NM_001277061.1:c.100C>A	p.(Q34K)	Missense	Substitution
DNA1426236B	POM121L12	chr7	53103400	53103400	C	T	NM_182595.3:c.36C>T	p.(L12L)	Synonymous	Substitution
DNA1430610B	POLQ	chr3	121000000	121000000	C	T	NM_199420.3:c.6705G>A	p.(S2235S)	Synonymous	Substitution
DNA1315663B	TERT	chr5	1293643	1293643	C	T	NM_198253.2:c.1358G>A	p.(R453H)	Missense	Substitution
DNA1422304B	INTS1	chr7	1536878	1536878	G	A	NM_001080453.2:c.1498C>T	p.(R500W)	Missense	Substitution
DNA1500793B	CHRD	chr3	184000000	184000000	G	A	NM_003741.2:c.2556G>A	p.(V852V)	Synonymous	Substitution
DNA1419001B	KCNQ5	chr6	73787559	73787559	G	T	NM_001160133.1:c.867G>T	p.(K289N)	Missense	Substitution
DNA1431782B	H1FOO	chr3	129000000	129000000	C	G	NM_153833.1:c.161C>G	p.(P54R)	Missense	Substitution
DNA1433990B	KAT6B	chr10	76732366	76732366	C	T	NM_012330.3:c.1030C>T	p.(R344*)	Nonsense	Substitution
DNA1426230B	MED15	chr22	20937641	20937641	T	C	NM_001003891.1:c.1697T>C	p.(M566T)	Missense	Substitution
DNA1432408B	RAVER2	chr1	65247182	65247182	C	G	NM_018211.3:c.906C>G	p.(V302V)	Synonymous	Substitution
DNA1315209B	SHANK3	chr22	51159932	51159932		G	NM_001080420.1:c.3727dup	p.(A1243fs)	frameshift	Insertion
DNA1420130B	GSE1	chr16	85682290	85682290	C		NM_014615.3:c.366del	p.(V123fs)	frameshift	Deletion
DNA1427531B	ANKRD62	chr18	12125829	12125829	G	C	NM_001277333.1:c.2009G>C	p.(R670P)	Missense	Substitution
DNA1306964B	USP11	chrX	47103904	47103904	G	A	NM_004651.3:c.1927G>A	p.(V643M)	Missense	Substitution
DNA1008730B	N4BP2L2	chr13	33110527	33110527	C	T	NM_014887.2:c.638G>A	p.(G213D)	Missense	Substitution
DNA1419207B	SIK1	chr21	44840939	44840943	TCTCA	CCT	NM_173354.3:c.695_699delinsAGG	p.(L232fs)	frameshift	Deletion
DNA1419046B	MPP5	chr14	67770249	67770249	A	C	NM_022474.3:c.974A>C	p.(H325P)	Missense	Substitution
DNA1427142B	ANK2	chr4	114000000	114000000	G	A	NM_001148.4:c.2797-1G>A	p.(?)	Canonical splice acceptor site	Substitution
DNA1302873B	DERL1	chr8	124000000	124000000	G	A	NM_024295.5:c.128C>T	p.(P43L)	Missense	Substitution
DNA1418353B	RAB14	chr9	124000000	124000000	G	A	NM_016322.3:c.200C>T	p.(T67M)	Missense	Substitution
DNA0805877B	CACNA1E	chr1	182000000	182000000	C	T	NM_001205293.1:c.4808C>T	p.(S1603F)	Missense	Substitution
DNA1111418B	ANK3	chr10	61956322	61956322	A	G	NM_020987.3:c.1751T>C	p.(L584P)	Missense	Substitution
DNA1427143B	RSPO4	chr20	941098	941098	C	T	NM_001029871.3:c.607G>A	p.(G203S)	Missense	Substitution
DNA0401683U	CHD7	chr8	61757939	61757939	C	G	NM_017780.3:c.5181C>G	p.(Y1727*)	Nonsense	Substitution
DNA0710385B	SMARCA1	chrX	129000000	129000000		T	NM_003069.3:c.2501dup	p.(I835fs)	frameshift	Insertion
DNA1500854B	SLC12A6	chr15	34546775	34546775	G	A	NM_133647.1:c.892C>T	p.(R298*)	Nonsense	Substitution
DNA1102178B	RBM26	chr13	79928609	79928609	C	T	NM_022118.3:c.1942G>A	p.(A648T)	Missense	Substitution
DNA1311951B	TUBB2B	chr6	3225134	3225134	A	G	NM_178012.4:c.1189T>C	p.(W397R)	Missense	Substitution
DNA1425468B	PPRC1	chr10	104000000	104000000		C	NM_015062.3:c.2819dup	p.(P941fs)	frameshift	Insertion
DNA1425210B	ZNF609	chr15	64970341	64970341	T	G	NM_015042.1:c.3429T>G	p.(Y1143*)	Nonsense	Substitution
DNA1305912B	TNPO2	chr19	12813677	12813677	A	T	NM_001136196.1:c.2265T>A	p.(I755I)	Synonymous	Substitution
DNA1310992B	RPL26	chr17	8280890	8280890	G	A	NM_000987.3:c.430C>T	p.(Q144*)	Nonsense	Substitution
DNA1433947B	PRPF6	chr20	62631004	62631004	C	T	NM_012469.3:c.915C>T	p.(N305N)	Synonymous	Substitution
DNA1019158B	VPS36	chr13	53007813	53007813	T	C	NM_016075.2:c.512A>G	p.(D171G)	Missense	Substitution
DNA1314925B	HCN1	chr5	45396679	45396679	C	G	NM_021072.3:c.1145G>C	p.(G382A)	Missense	Substitution
DNA1008832U	FIGN	chr2	164000000	164000000		C	NM_018086.2:c.799dup	p.(A267fs)	frameshift	Insertion
DNA1304919B	CNOT1	chr16	58589348	58589348	G	A	NM_016284.4:c.2698C>T	p.(R900C)	Missense	Substitution
DNA1400921B	ATG2B	chr14	96781875	96781875	C	T	NM_018036.5:c.3407G>A	p.(S1136N)	Missense	Substitution
DNA1126434B	AMZ1	chr7	2752158	2752158	A	G	NM_133463.1:c.1143A>G	p.(P381P)	Synonymous	Substitution
DNA1432153B	CDC42BPA	chr1	227000000	227000000	G	A	NM_003607.3:c.1148C>T	p.(T383M)	Missense	Substitution
DNA1422234B	ATR	chr3	142000000	142000000	G	A	NM_001184.3:c.5463C>T	p.(D1821D)	Synonymous	Substitution
DNA1428602B	GRIN2A	chr16	9862853	9862853	A	G	NM_001134407.1:c.2450T>C	p.(M817T)	Missense	Substitution
DNA1107502U	GMPR	chr6	16238998	16238998		GAGCC	NM_006877.3:c.83_87dup	p.(V30fs)	frameshift	Insertion
DNA1400208B	HEPACAM	chr11	125000000	125000000	A	G	NM_152722.4:c.505T>C	p.(S169P)	Missense	Substitution
DNA1000079U2	CLCN1	chr7	143000000	143000000	A	G	NM_000083.2:c.1294A>G	p.(T432A)	Missense	Substitution
DNA1316709B	TTC7A	chr2	47221516	47221516	G	A	NM_020458.2:c.864G>A	p.(A288A)	Synonymous	Substitution
DNA1310045B	VPS4A	chr16	69350217	69350217	C	T	NM_013245.2:c.223C>T	p.(R75*)	Nonsense	Substitution
DNA1421441B	SMC3	chr10	112000000	112000000	T	C	NM_005445.3:c.92T>C	p.(V31A)	Missense	Substitution
DNA0907531B2	SDK1	chr7	4150309	4150309	C	T	NM_152744.3:c.3339C>T	p.(G1113G)	Synonymous	Substitution
DNA1215184B	TSTA3	chr8	145000000	145000000	T	C	NM_003313.3:c.824A>G	p.(K275R)	Missense	Substitution
DNA1418607B	APOBEC3C	chr22	39411691	39411691	T	C	NM_014508.2:c.109T>C	p.(F37L)	Missense	Substitution
DNA1316731B	DDX60L	chr4	169000000	169000000	G	A	NM_001012967.1:c.813C>T	p.(S271S)	Synonymous	Substitution
DNA1205828B	DYRK1A	chr21	38868554	38868554	A		NM_001396.3:c.1236del	p.(K412fs)	frameshift	Deletion
DNA1425287B	NAA10	chrX	153000000	153000000	G	A	NM_003491.3:c.247C>T	p.(R83C)	Missense	Substitution
DNA1309075B	PTPRN	chr2	220000000	220000000	C	T	NM_002846.3:c.2767G>A	p.(D923N)	Missense	Substitution
DNA1422624B	PRDM8	chr4	81124466	81124466	C	T	NM_020226.3:c.1850C>T	p.(T617I)	Missense	Substitution
DNA1426654B	KRT222	chr17	38813957	38813957	G	A	NM_152349.2:c.492C>T	p.(T164T)	Synonymous	Substitution
DNA1426805B	CUL3	chr2	225000000	225000000	T	G	NM_001257198.1:c.241A>C	p.(T81P)	Missense	Substitution
DNA0802745B	PREX1	chr20	47247282	47247282	G	A	NM_020820.3:c.4577C>T	p.(A1526V)	Missense	Substitution
DNA1422106B	CSF2	chr5	131000000	131000000	C	T	NM_000758.3:c.222C>T	p.(T74T)	Synonymous	Substitution
DNA1432025B	OSBP	chr11	59369199	59369199	G	A	NM_002556.2:c.935C>T	p.(A312V)	Missense	Substitution
DNA1433101B	CPEB3	chr10	93952326	93952326		T	NM_014912.4:c.1072dup	p.(R358fs)	frameshift	Insertion
DNA1427983B	KRT36	chr17	39645771	39645771	G	A	NM_003771.4:c.346C>T	p.(R116W)	Missense	Substitution
DNA1423375B	ZMYND15	chr17	4648517	4648517	G	C	NM_001267822.1:c.1928G>C	p.(R643P)	Missense	Substitution
DNA1426298B	ZNF213	chr16	3188434	3188434	G	A	NM_004220.2:c.415G>A	p.(E139K)	Missense	Substitution
DNA1434416B	ADAMTS17	chr15	101000000	101000000	G	C	NM_139057.2:c.1602C>G	p.(S534R)	Missense	Substitution
DNA1431444B	TM9SF2	chr13	100000000	100000000	G	C	NM_004800.2:c.1905G>C	p.(L635F)	Missense	Substitution
DNA1420467B	ODC1	chr2	10580981	10580981	G	A	NM_002539.1:c.1255C>T	p.(Q419*)	Nonsense	Substitution
DNA1316217B	CCDC108	chr2	220000000	220000000	C	T	NM_194302.3:c.421G>A	p.(V141I)	Missense	Substitution
DNA1429434B	SMURF2	chr17	62574696	62574696	T	G	NM_022739.3:c.773-2A>C	p.(?)	Canonical splice acceptor site	Substitution
DNA1430791B	SAMD4A	chr14	55034684	55034684	G	A	NM_015589.5:c.50G>A	p.(W17*)	Nonsense	Substitution
DNA1400756B	ZNF469	chr16	88501007	88501007	C	G	NM_001127464.1:c.7045C>G	p.(P2349A)	Missense	Substitution
DNA1400100B	NR4A2	chr2	157000000	157000000	A	C	NM_006186.3:c.920T>G	p.(V307G)	Missense	Substitution
DNA1425409B	PIKFYVE	chr2	209000000	209000000	T	C	NM_015040.3:c.849T>C	p.(T283T)	Synonymous	Substitution
DNA1314574B	TUBA1A	chr12	49580405	49580405	G	C	NM_006009.3:c.215C>G	p.(P72R)	Missense	Substitution
DNA1304071U	SLC35A2	chrX	48762386	48762386	T	C	NM_005660.1:c.800A>G	p.(Y267C)	Missense	Substitution
DNA1429828B	SRSF3	chr6	36569755	36569759	GAAAG		NM_003017.4:c.488_492del	p.(G56fs)	frameshift	Deletion
DNA1426285B	SLCO1A2	chr12	21422645	21422645	A	T	NM_021094.3:c.1850T>A	p.(L617*)	Nonsense	Substitution
DNA1434271B	PLEKHB1	chr11	73361693	73361693	G	A	NM_021200.2:c.190G>A	p.(D64N)	Missense	Substitution
DNA1315663B	KDM6B	chr17	7756403	7756403	C	A	NM_001080424.1:c.4696C>A	p.(R1566S)	Missense	Substitution
DNA1431351B	OSBPL3	chr7	24881907	24881907	T	A	NM_015550.2:c.1392A>T	p.(S464S)	Synonymous	Substitution
DNA1501045B	SGK2	chr20	42200704	42200704	T	C	NM_016276.3:c.704T>C	p.(L235P)	Missense	Substitution
DNA0900777B	OR4C12	chr11	50003249	50003249	C	A	NM_001005270.2:c.789G>T	p.(L263L)	Synonymous	Substitution
DNA1302169Z	PPP2CA	chr5	134000000	134000000		A	NM_002715.2:c.882dup	p.(R295*)	Premature termination codon	Insertion
DNA1422183B	SRCAP	chr16	30734380	30734380	C	T	NM_006662.2:c.3989C>T	p.(A1330V)	Missense	Substitution
DNA1422804B	WSCD1	chr17	5993687	5993687	G	A	NM_015253.1:c.589G>A	p.(G197R)	Missense	Substitution
DNA1210801U	ANKLE1	chr19	17392588	17392588	C	T	NM_152363.5:c.21C>T	p.(R7R)	Synonymous	Substitution
DNA1419331B	LAS1L	chrX	64753499	64753499	G	A	NM_031206.4:c.353C>T	p.(A118V)	Missense	Substitution
DNA0605152B	CHRD	chr3	184000000	184000000	G	A	NM_003741.2:c.827G>A	p.(R276Q)	Missense	Substitution
DNA1306148U	UNKL	chr16	1435306	1435317	GCTGGACGCCAG		NM_001193388.3:c.1156_1167del	p.(L386_S389del)	inframe	Deletion
DNA1422097B	ZNF71	chr19	57134110	57134110	G	A	NM_021216.4:c.1455G>A	p.(L485L)	Synonymous	Substitution
DNA1422624B	U2SURP	chr3	143000000	143000000	T	A	NM_001080415.1:c.2869T>A	p.(S957T)	Missense	Substitution
DNA1304716ZU	FSCN3	chr7	127000000	127000000	G	A	NM_020369.2:c.205G>A	p.(V69M)	Missense	Substitution
DNA1309097U	RNF38	chr9	36357854	36357854	G	A	NM_022781.4:c.656C>T	p.(P219L)	Missense	Substitution
DNA1303076ZU	CACNA1E	chr1	182000000	182000000	G	A	NM_001205293.1:c.1054G>A	p.(G352R)	Missense	Substitution
DNA1310045B	ZSWIM5	chr1	45484801	45484801	A	G	NM_020883.1:c.2883T>C	p.(D961D)	Synonymous	Substitution
DNA1418297B	PELI2	chr14	56645081	56645081	A	G	NM_021255.2:c.106A>G	p.(R36G)	Missense	Substitution
DNA1432813B	SAMD11	chr1	879375	879375	C	T	NM_152486.2:c.1888C>T	p.(R630*)	Nonsense	Substitution
DNA1304697B	IRF2	chr4	185000000	185000000	C	T	NM_002199.3:c.329G>A	p.(R110Q)	Missense	Substitution
DNA1431322B	CAMK2D	chr4	114000000	114000000	C	T	NM_001221.3:c.824G>A	p.(R275H)	Missense	Substitution
DNA1429606B	KIF26A	chr14	105000000	105000000	C	T	NM_015656.1:c.2248C>T	p.(R750W)	Missense	Substitution
DNA1436621B	TRPC4AP	chr20	33591080	33591080	A	G	NM_015638.2:c.2263T>C	p.(C755R)	Missense	Substitution
DNA1430610B	ABCA8	chr17	66913572	66913572	G	C	NM_007168.2:c.1948C>G	p.(Q650E)	Missense	Substitution
DNA1400338B	POLQ	chr3	121000000	121000000	T	C	NM_199420.3:c.7235A>G	p.(Y2412C)	Missense	Substitution
DNA1432435B	POLR1D	chr13	28222544	28222544	G	A	NM_152705.2:c.55G>A	p.(A19T)	Missense	Substitution
DNA1400510B	ATAD2	chr8	124000000	124000000	C	T	NM_014109.3:c.1124G>A	p.(R375Q)	Missense	Substitution
DNA1012641B	MFN1	chr3	179000000	179000000	GGA		NM_033540.2:c.1811_1813del	p.(G604del)	inframe	Deletion
DNA1314759B	ACAN	chr15	89389089	89389089	C	T	NM_013227.3:c.1405C>T	p.(P469S)	Missense	Substitution
DNA1311951B	CPED1	chr7	121000000	121000000	G	A	NM_024913.4:c.2006G>A	p.(R669H)	Missense	Substitution
DNA1304938U	MAP3K11	chr11	65367020	65367020	G	A	NM_002419.3:c.2051C>T	p.(A684V)	Missense	Substitution
DNA1424889B	ANKLE2	chr12	133000000	133000000	A	G	NM_015114.1:c.2554T>C	p.(F852L)	Missense	Substitution
DNA1420690B	AMIGO1	chr1	110000000	110000000	A	G	NM_020703.2:c.335T>C	p.(L112P)	Missense	Substitution
DNA1312939B	WDR59	chr16	74908304	74908304	G	A	NM_030581.3:c.2728C>T	p.(R910C)	Missense	Substitution
DNA0914275B	OGT	chrX	70775162	70775162	G	C	NM_181672.2:c.851G>C	p.(R284P)	Missense	Substitution
DNA1427813B	UBAP2L	chr1	154000000	154000000	A	C	NM_014847.3:c.2432A>C	p.(H811P)	Missense	Substitution
DNA0804047B	FAM124A	chr13	51825960	51825960	C	T	NM_145019.3:c.565C>T	p.(L189L)	Synonymous	Substitution
DNA1215184B	B4GALNT3	chr12	662825	662825	G	C	NM_173593.3:c.1736G>C	p.(R579P)	Missense	Substitution
DNA1003048B	CREBBP	chr16	3781299	3781299	A	G	NM_004380.2:c.5066T>C	p.(L1689P)	Missense	Substitution
DNA1501128B	ACTL6B	chr7	100000000	100000000	C	T	NM_016188.4:c.1027G>A	p.(G343R)	Missense	Substitution
DNA1314898B	HECTD1	chr14	31581629	31581629	C	T	NM_015382.2:c.6271G>A	p.(A2091T)	Missense	Substitution
DNA1313741B	MRE11A	chr11	94211970	94211970	C	T	NM_005591.3:c.475G>A	p.(V159M)	Missense	Substitution
DNA1304697B	GRIA4	chr11	106000000	106000000	C	A	NM_000829.3:c.1928C>A	p.(A643D)	Missense	Substitution
DNA0910534B	NDUFS1	chr2	207000000	207000000	G	C	NM_001199984.1:c.1130C>G	p.(S377C)	Missense	Substitution
DNA0915286B	CREBBP	chr16	3808045	3808045	T	C	NM_004380.2:c.3374A>G	p.(Y1125C)	Missense	Substitution
DNA1432022B	FAM212B	chr1	112000000	112000000	G	T	NM_019099.4:c.94C>A	p.(Q32K)	Missense	Substitution
DNA1304938U	THUMPD3	chr3	9425955	9425955	G	A	NM_015453.2:c.1295G>A	p.(R432H)	Missense	Substitution
DNA1420148B	CEP85L	chr6	119000000	119000000	G	A	NM_001178035.1:c.1027C>T	p.(Q343*)	Nonsense	Substitution
DNA1316731B	TAF8	chr6	42044928	42044928	G	A	NM_138572.2:c.871G>A	p.(D291N)	Missense	Substitution
DNA1307346B	PIK3R2	chr19	18273784	18273784	G	A	NM_005027.3:c.1117G>A	p.(G373R)	Missense	Substitution
DNA1316217B	EDRF1	chr10	127000000	127000000	C	G	NM_001202438.1:c.1526C>G	p.(S509*)	Nonsense	Substitution
DNA1301116B	MTA3	chr2	42935104	42935104	A	G	NM_020744.2:c.1212A>G	p.(A404A)	Synonymous	Substitution
DNA1421857B	ZIC1	chr3	147000000	147000000	G	A	NM_003412.3:c.260G>A	p.(G87D)	Missense	Substitution
DNA1429200B	SMG1	chr16	18858848	18858848	T	C	NM_015092.4:c.5923A>G	p.(M1975V)	Missense	Substitution
DNA1434180B	ATP8B1	chr18	55335709	55335709	G	A	NM_005603.4:c.2161C>T	p.(L721F)	Missense	Substitution
DNA1308340B	KCNQ2	chr20	62070976	62070976	C	T	NM_172107.2:c.902G>A	p.(G301D)	Missense	Substitution
DNA1426289B	MFN1	chr3	179000000	179000000	C	T	NM_033540.2:c.644C>T	p.(T215M)	Missense	Substitution
DNA1425022B	MSH3	chr5	79965977	79965977	A	G	NM_002439.4:c.641A>G	p.(Q214R)	Missense	Substitution
DNA1311203B	AGO2	chr8	142000000	142000000	C	A	NM_012154.3:c.601G>T	p.(G201C)	Missense	Substitution
DNA1435598B	EHMT1	chr9	141000000	141000000	G	A	NM_024757.4:c.2712+1G>A	p.(?)	Canonical splice donor site	Substitution
DNA1316731B	GRID2IP	chr7	6548655	6548655	G	A	NM_001145118.1:c.2061C>T	p.(S687S)	Synonymous	Substitution
DNA0805557B2	STK40	chr1	36807409	36807409	G	A	NM_032017.1:c.1255C>T	p.(P419S)	Missense	Substitution
DNA1312657B	SNX27	chr1	152000000	152000000	C	T	NM_030918.5:c.592C>T	p.(R198W)	Missense	Substitution
DNA1316151B	TLK1	chr2	172000000	172000000	G	A	NM_012290.4:c.74C>T	p.(P25L)	Missense	Substitution
DNA1425287B	HAUS2	chr15	42855985	42855985	T	C	NM_018097.2:c.428T>C	p.(I143T)	Missense	Substitution
DNA1432813B	COL15A1	chr9	102000000	102000000	C	A	NM_001855.4:c.956C>A	p.(S319Y)	Missense	Substitution
DNA1314605B	WASF1	chr6	110000000	110000000		GC	NM_003931.2:c.1481_1482insGC	p.(I494fs)	frameshift	Insertion
DNA1306785ZU	DNMT3A	chr2	25457243	25457243	G	A	NM_022552.4:c.2644C>T	p.(R882C)	Missense	Substitution
DNA1316173B	TBL1XR1	chr3	177000000	177000000	A	C	NM_024665.4:c.1336T>G	p.(Y446D)	Missense	Substitution
DNA1400643B	KRTAP10-10	chr21	46057685	46057685	T	C	NM_181688.1:c.351T>C	p.(P117P)	Synonymous	Substitution
DNA1432408B	GATAD2B	chr1	154000000	154000000	C	T	NM_020699.2:c.335+1G>A	p.(?)	Canonical splice donor site	Substitution
DNA1430740B	GPRC5D	chr12	13102424	13102424	C	T	NM_018654.1:c.895G>A	p.(A299T)	Missense	Substitution
DNA1419007B	FCRL6	chr1	160000000	160000000	CACAGAGGG	A	NM_001004310.2:c.689_697delinsA	p.(A230fs)	frameshift	Insertion deletion
DNA1419046B	SLC39A4	chr8	146000000	146000000		A	NM_017767.2:c.103dup	p.(C35fs)	frameshift	Insertion
DNA1426844B	TTC7A	chr2	47221587	47221587	T	C	NM_020458.2:c.935T>C	p.(M312T)	Missense	Substitution
DNA1431750B	PPFIA2	chr12	81688732	81688732	T	G	NM_003625.3:c.2807A>C	p.(D936A)	Missense	Substitution
DNA1019158B	GPR37	chr7	124000000	124000000	T	C	NM_005302.3:c.634A>G	p.(I212V)	Missense	Substitution
DNA1212114B	TCIRG1	chr11	67815393	67815393	A	G	NM_006019.3:c.1508A>G	p.(N503S)	Missense	Substitution
DNA1105514U	DLG4	chr17	7107519	7107519		A	NM_001365.3:c.277dup	p.(Y93fs)	frameshift	Insertion
DNA1308957U	RBBP8NL	chr20	60989236	60989236	C	T	NM_080833.2:c.1171G>A	p.(G391S)	Missense	Substitution
DNA1419207B	HUWE1	chrX	53621531	53621531	T	A	NM_031407.5:c.3431A>T	p.(D1144V)	Missense	Substitution
DNA1420628B	RANBP17	chr5	171000000	171000000	A	G	NM_022897.3:c.2842A>G	p.(I948V)	Missense	Substitution
DNA1310499B	ASXL3	chr18	31318470	31318470	G	T	NM_030632.1:c.1102G>T	p.(E368*)	Nonsense	Substitution
DNA1305912B	UNC80	chr2	211000000	211000000	C	T	NM_032504.1:c.2649C>T	p.(N883N)	Synonymous	Substitution
DNA1432397B	FIG4	chr6	110000000	110000000	C	T	NM_014845.5:c.205C>T	p.(R69C)	Missense	Substitution
DNA1309994B	SGCB	chr4	52895879	52895879	T	C	NM_000232.4:c.394A>G	p.(N132D)	Missense	Substitution
DNA1400334B	NOTCH2	chr1	120000000	120000000	G	A	NM_024408.3:c.4083C>T	p.(A1361A)	Synonymous	Substitution
DNA1425342B	PKD1L2	chr16	81201658	81201658	C		NM_052892.3:c.2959del	p.(V987*)	Premature termination codon	Deletion
DNA1420628B	MOB2	chr11	1491513	1491513	G	A	NM_001172223.1:c.696C>T	p.(D232D)	Synonymous	Substitution
DNA1425409B	MAF	chr16	79633603	79633603	G	C	NM_005360.4:c.197C>G	p.(S66W)	Missense	Substitution
DNA1425342B	SRCIN1	chr17	36716622	36716622	G	A	NM_025248.2:c.1740C>T	p.(L580L)	Synonymous	Substitution
DNA0906687B	HABP2	chr10	115000000	115000000	C	T	NM_004132.3:c.1438C>T	p.(R480C)	Missense	Substitution
DNA1428600B	LETM1	chr4	1823968	1823968	A	G	NM_012318.2:c.1548T>C	p.(P516P)	Synonymous	Substitution
DNA1201980B	PPP2CA	chr5	134000000	134000000	T	C	NM_002715.2:c.572A>G	p.(H191R)	Missense	Substitution
DNA1429828B	UNC5CL	chr6	40998453	40998453	T	C	NM_173561.2:c.1161A>G	p.(A387A)	Synonymous	Substitution
DNA1215033U2	OVCH2	chr11	7722870	7722870	C	T	NM_198185.3:c.711+1G>A	p.(?)	Canonical splice donor site	Substitution
DNA1419013B	COL18A1	chr21	46893833	46893833	C	T	NM_030582.3:c.1216C>T	p.(R406C)	Missense	Substitution
DNA1421092B	CUL4B	chrX	120000000	120000000	G	T	NM_003588.3:c.494C>A	p.(S165Y)	Missense	Substitution
DNA1432019B	TIMM50	chr19	39973541	39973541	C	T	NM_001001563.1:c.585C>T	p.(D195D)	Synonymous	Substitution
DNA1500809B	FER1L5	chr2	97368801	97368801	C	T	NM_001113382.1:c.5592C>T	p.(P1864P)	Synonymous	Substitution
DNA1126434B	ERI1	chr8	8887407	8887407	A	T	NM_153332.3:c.913A>T	p.(I305L)	Missense	Substitution
DNA0602834B	TCF7L2	chr10	115000000	115000000	A	G	NM_001146274.1:c.1268A>G	p.(Y423C)	Missense	Substitution
DNA1427617B	NEO1	chr15	73414971	73414971	G	A	NM_002499.3:c.554G>A	p.(W185*)	Nonsense	Substitution
DNA1431750B	FBXW9	chr19	12800646	12800646	G	T	NM_032301.2:c.1075C>A	p.(L359I)	Missense	Substitution
DNA1429494B	GTF3C1	chr16	27481607	27481607		T	NM_001520.3:c.4635dup	p.(D1546fs)	frameshift	Insertion
DNA1315135B	PRPF38A	chr1	52881018	52881018	C	T	NM_032864.3:c.856C>T	p.(R286C)	Missense	Substitution
DNA1313903B	NLGN2	chr17	7320879	7320879	C	T	NM_020795.3:c.2269C>T	p.(P757S)	Missense	Substitution
DNA1425310B	AGR3	chr7	16918143	16918143	G	T	NM_176813.3:c.100C>A	p.(L34I)	Missense	Substitution
DNA1313330B	ZNF726	chr19	24102797	24102797	G	C	NM_001244038.1:c.139G>C	p.(V47L)	Missense	Substitution
DNA0901338B	C9orf85	chr9	74526685	74526685	G	T	NM_182505.3:c.35G>T	p.(R12I)	Missense	Substitution
DNA1316083B	EHMT1	chr9	141000000	141000000	A	G	NM_024757.4:c.3259-2A>G	p.(?)	Canonical splice acceptor site	Substitution
DNA1419331B	CD33	chr19	51738412	51738412	G	A	NM_001772.3:c.746G>A	p.(G249E)	Missense	Substitution
DNA0915286B	KANK3	chr19	8399586	8399586	C	T	NM_198471.2:c.1125G>A	p.(R375R)	Synonymous	Substitution
DNA1427747B	HECTD1	chr14	31613451	31613451	C	G	NM_015382.2:c.2644G>C	p.(E882Q)	Missense	Substitution
DNA1418607B	EP300	chr22	41536259	41536259	C	T	NM_001429.3:c.1876C>T	p.(R626*)	Nonsense	Substitution
DNA1419740B	A2M	chr12	9229512	9229512	G	A	NM_000014.4:c.3372C>T	p.(A1124A)	Synonymous	Substitution
DNA1501128B	IFI44	chr1	79126289	79126289	A	T	NM_006417.4:c.1063A>T	p.(T355S)	Missense	Substitution
DNA1421441B	CERK	chr22	47133967	47133967	G	C	NM_022766.5:c.79C>G	p.(P27A)	Missense	Substitution
DNA1423603B	NOC2L	chr1	880500	880500	G	C	NM_015658.3:c.2080C>G	p.(H694D)	Missense	Substitution
DNA1431372B	SETD1B	chr12	122000000	122000000	C	T	NM_015048.1:c.2420C>T	p.(A807V)	Missense	Substitution
DNA1421112B2	KDM5B	chr1	203000000	203000000	G	A	NM_006618.3:c.600C>T	p.(T200T)	Synonymous	Substitution
DNA1420026B	RBM14	chr11	66394003	66394003	G	A	NM_006328.3:c.1874G>A	p.(R625H)	Missense	Substitution
DNA1421441B	SPTB	chr14	65237819	65237819	C	T	NM_001024858.2:c.5582G>A	p.(R1861H)	Missense	Substitution
DNA1305895B	GBA2	chr9	35739732	35739732	G	T	NM_020944.2:c.1475C>A	p.(T492K)	Missense	Substitution
DNA1110413B	HTR4	chr5	148000000	148000000	C	T	NM_199453.3:c.1115G>A	p.(C372Y)	Missense	Substitution
DNA1500301B	THAP4	chr2	243000000	243000000	G	A	NM_015963.5:c.236C>T	p.(T79M)	Missense	Substitution
DNA1210801U	ZBTB18	chr1	244000000	244000000	C	T	NM_205768.2:c.1356C>T	p.(C452C)	Synonymous	Substitution
DNA1431481B	PRPF19	chr11	60666728	60666728	C	T	NM_014502.4:c.877G>A	p.(V293I)	Missense	Substitution
DNA1434271B	KDM2B	chr12	122000000	122000000	C	T	NM_032590.4:c.3692G>A	p.(R1231Q)	Missense	Substitution
DNA1422106B	SOX5	chr12	23699351	23699351		T	NM_006940.4:c.1495dup	p.(T499fs)	frameshift	Insertion
DNA1008730B	EVPL	chr17	74003910	74003910	G	A	NM_001988.2:c.5376C>T	p.(I1792I)	Synonymous	Substitution
DNA1103190B	PRPF40B	chr12	50031548	50031548	G	A	NM_001031698.2:c.1708G>A	p.(V570M)	Missense	Substitution
DNA1310084B	MYO18B	chr22	26272159	26272159	C	T	NM_032608.5:c.4084C>T	p.(R1362C)	Missense	Substitution
DNA1431196B	ARID1B	chr6	157000000	157000000	C	G	NM_020732.3:c.2318C>G	p.(S773*)	Nonsense	Substitution
DNA1418232B	MYT1L	chr2	1983497	1983497	C	T	NM_015025.2:c.53G>A	p.(R18Q)	Missense	Substitution
DNA1418678B	MCM3AP	chr21	47664965	47664965	G	A	NM_003906.3:c.4794C>T	p.(G1598G)	Synonymous	Substitution
DNA1430389B	TTC16	chr9	130000000	130000000	G	A	NM_144965.1:c.386G>A	p.(C129Y)	Missense	Substitution
DNA1400510B	FOXRED1	chr11	126000000	126000000	T	C	NM_017547.3:c.700T>C	p.(L234L)	Synonymous	Substitution
DNA1421441B	FAM83H	chr8	145000000	145000000	G	C	NM_198488.3:c.2467C>G	p.(L823V)	Missense	Substitution
DNA1303076ZU	RRM2	chr2	10262827	10262827	C	T	NM_001165931.1:c.82C>T	p.(R28C)	Missense	Substitution
DNA0806619B	AP5Z1	chr7	4825910	4825910	G	A	NM_014855.2:c.1162G>A	p.(V388I)	Missense	Substitution
DNA1312304B	CASZ1	chr1	10699666	10699666	C		NM_001079843.1:c.4613del	p.(G1538fs)	frameshift	Deletion
DNA1423788B	KCNJ12	chr17	21318772	21318772	C	T	NM_021012.4:c.118C>T	p.(R40C)	Missense	Substitution
DNA1215758B	PIEZO1	chr16	88783084	88783084	A	G	NM_001142864.2:c.6809T>C	p.(I2270T)	Missense	Substitution
DNA1209993B	CDC16	chr13	115000000	115000000	C	G	NM_003903.3:c.565C>G	p.(P189A)	Missense	Substitution
DNA1420148B	JUP	chr17	39919310	39919310	G	A	NM_021991.2:c.1422C>T	p.(N474N)	Synonymous	Substitution
DNA1015647B	PAPOLA	chr14	97031306	97031306	A	G	NM_032632.4:c.2157A>G	p.(T719T)	Synonymous	Substitution
DNA1311275B	DDC	chr7	50566880	50566880	C	T	NM_000790.3:c.842G>A	p.(C281Y)	Missense	Substitution
DNA1214119B	SRCAP	chr16	30734282	30734282	A	G	NM_006662.2:c.3893-2A>G	p.(?)	Canonical splice acceptor site	Substitution
DNA1301861U	ARHGEF28	chr5	73205249	73205249	A	G	NM_001080479.2:c.4174A>G	p.(I1392V)	Missense	Substitution
DNA1306458B	CDH13	chr16	83813594	83813594	C	G	NM_001220488.1:c.1844C>G	p.(T615S)	Missense	Substitution
DNA1313330B	ABCA8	chr17	66871417	66871417	C	G	NM_007168.2:c.4495G>C	p.(A1499P)	Missense	Substitution
DNA1500133B	TEAD2	chr19	49862735	49862735	C	T	NM_001256661.1:c.254G>A	p.(R85H)	Missense	Substitution
DNA1423387B	ZSCAN10	chr16	3139820	3139820	C	T	NM_032805.1:c.1450G>A	p.(A539T)	Missense	Substitution
DNA1428600B	TNPO3	chr7	129000000	129000000	C	T	NM_012470.3:c.949G>A	p.(G317S)	Missense	Substitution
DNA1500859B	PLXDC1	chr17	37224154	37224154	T	C	NM_020405.4:c.1442A>G	p.(Y481C)	Missense	Substitution
DNA0915499B	RBM33	chr7	156000000	156000000	A	G	NM_053043.2:c.1714A>G	p.(T572A)	Missense	Substitution
DNA1305895B	KIAA0368	chr9	114000000	114000000	T	C	NM_001080398.1:c.2854A>G	p.(N952D)	Missense	Substitution
DNA1420333B	FAM171B	chr2	188000000	188000000	C	T	NM_177454.3:c.50C>T	p.(A17V)	Missense	Substitution
DNA1430360B	KLRF2	chr12	10048408	10048408	G	A	NM_001190765.1:c.600G>A	p.(T200T)	Synonymous	Substitution
DNA1312657B	CARD11	chr7	2949715	2949715	G	A	NM_032415.4:c.3229C>T	p.(R1077W)	Missense	Substitution
DNA1432177B	WAC	chr10	28908473	28908474	TT		NM_016628.3:c.1885_1886del	p.(L629fs)	frameshift	Deletion
DNA1419762B	CLTC	chr17	57762957	57762957	C	T	NM_004859.3:c.4615C>T	p.(Q1539*)	Nonsense	Substitution
DNA1419225B	STAT5B	chr17	40376856	40376857	CC	AA	NM_012448.3:c.315_316delGGinsTT	p.(V106F)	Missense	Substitution
DNA1431187B	KMT2A	chr11	118000000	118000000	CCT		NM_001197104.1:c.11374_11376del	p.(P3792del)	inframe	Deletion
DNA1422611B	RYR2	chr1	238000000	238000000	C	G	NM_001035.2:c.1107C>G	p.(G369G)	Synonymous	Substitution
DNA1425683B	SPOCK3	chr4	168000000	168000000	T	C	NM_016950.2:c.777A>G	p.(R259R)	Synonymous	Substitution
DNA1429606B	S1PR4	chr19	3179140	3179140	A	T	NM_003775.3:c.350A>T	p.(Q117L)	Missense	Substitution
DNA1420013B	AGO2	chr8	142000000	142000000	A	T	NM_012154.3:c.609T>A	p.(H203Q)	Missense	Substitution
DNA1429512B	PFKFB2	chr1	207000000	207000000	C	A	NM_006212.2:c.1490C>A	p.(A497D)	Missense	Substitution
DNA1432153B	SMPD3	chr16	68405541	68405541	C	T	NM_018667.3:c.544G>A	p.(A182T)	Missense	Substitution
DNA1313497B	BMP7	chr20	55840829	55840829	G	C	NM_001719.2:c.350C>G	p.(P117R)	Missense	Substitution
DNA1316557B	TRPC5	chrX	111000000	111000000	C	A	NM_012471.2:c.1114G>T	p.(A372S)	Missense	Substitution
DNA1309579B	SLC17A9	chr20	61594101	61594101	A	G	NM_022082.3:c.623A>G	p.(E208G)	Missense	Substitution
DNA1426289B	PPIP5K2	chr5	103000000	103000000	C	T	NM_001276277.1:c.3461C>T	p.(S1154L)	Missense	Substitution
DNA0806619B	SCN4B	chr11	118000000	118000000		C	NM_174934.3:c.512dup	p.(G172fs)	frameshift	Insertion
DNA1432744B	PHIP	chr6	79671492	79671492	G	A	NM_017934.5:c.3571C>T	p.(Q1191*)	Nonsense	Substitution
DNA1310782B	MAGEL2	chr15	23890893	23890893		G	NM_019066.4:c.1996dup	p.(Q666fs)	frameshift	Insertion
DNA1428137B	PRKD1	chr14	30107763	30107763	A	T	NM_002742.2:c.917T>A	p.(F306Y)	Missense	Substitution
DNA1313394B	ZNF814	chr19	58384373	58384373	A	T	NM_001144989.1:c.2385T>A	p.(T795T)	Synonymous	Substitution
DNA1400334B	RNF8	chr6	37344771	37344771	G	A	NM_003958.3:c.1198G>A	p.(E400K)	Missense	Substitution
DNA1112978B	VEGFB	chr11	64003796	64003796	G	C	NM_003377.4:c.371G>C	p.(C124S)	Missense	Substitution
DNA1315209B	ITPR2	chr12	26568250	26568250	C	A	NM_002223.2:c.7292G>T	p.(R2431L)	Missense	Substitution
DNA1315674B	PLXNB2	chr22	50717115	50717115	C	T	NM_012401.3:c.4557G>A	p.(P1519P)	Synonymous	Substitution
DNA1425745B	ZC3H12C	chr11	110000000	110000000	G	A	NM_033390.1:c.893G>A	p.(R298Q)	Missense	Substitution
DNA024906B	MROH2A	chr2	235000000	235000000	C	T	NM_001287395.1:c.2888C>T	p.(S963L)	Missense	Substitution
DNA1309805B	INHA	chr2	220000000	220000000		C	NM_002191.3:c.132dup	p.(A45fs)	frameshift	Insertion
DNA1209073B	HIST1H2BG	chr6	26216724	26216724	G	A	NM_003518.3:c.148C>T	p.(H50Y)	Missense	Substitution
DNA1426275B	TSPYL2	chrX	53112114	53112114	C	T	NM_022117.3:c.434C>T	p.(A145V)	Missense	Substitution
DNA1208946B	MYH7	chr14	23888410	23888410	C	T	NM_000257.2:c.3948G>A	p.(K1316K)	Synonymous	Substitution
DNA1419046B	IK	chr5	140000000	140000000	G	A	NM_006083.3:c.839G>A	p.(S280N)	Missense	Substitution
DNA1420675B	SOX15	chr17	7492594	7492594	C	T	NM_006942.1:c.401G>A	p.(C134Y)	Missense	Substitution
DNA1433746B	BEGAIN	chr14	101000000	101000000	C	T	NM_001159531.1:c.1309G>A	p.(G437S)	Missense	Substitution
DNA1419733B	AIG1	chr6	143000000	143000000	G	A	NM_016108.2:c.177G>A	p.(L59L)	Synonymous	Substitution
DNA1425633B	NXF5	chrX	101000000	101000000	T	G	NM_032946.2:c.81A>C	p.(A27A)	Synonymous	Substitution
DNA1309579B	TRPM2	chr21	45858964	45858964	A	G	NM_003307.3:c.4182A>G	p.(P1394P)	Synonymous	Substitution
DNA1429200B	PDZRN3	chr3	73673800	73673800	G	A	NM_015009.1:c.177C>T	p.(R59R)	Synonymous	Substitution
DNA1426707B	MUC2	chr11	1075754	1075754	C	T	NM_002457.2:c.180C>T	p.(D60D)	Synonymous	Substitution
DNA1433490B	NDUFS1	chr2	207000000	207000000	G	A	NM_001199984.1:c.2005C>T	p.(R669*)	Nonsense	Substitution
DNA1420690B	OLFML2A	chr9	128000000	128000000	G	A	NM_182487.2:c.1516G>A	p.(V506I)	Missense	Substitution
DNA1309072U	TOP2B	chr3	25666200	25666200	A	C	NM_001068.3:c.2304T>G	p.(A768A)	Synonymous	Substitution
DNA1420289B	OAT	chr10	126000000	126000000	A	T	NM_000274.3:c.242T>A	p.(F81Y)	Missense	Substitution
DNA1421800B	MAST1	chr19	12976878	12976878	C	A	NM_014975.2:c.1991C>A	p.(P664H)	Missense	Substitution
DNA1114156B	IFI35	chr17	41165343	41165343	C	A	NM_005533.4:c.328C>A	p.(R110R)	Synonymous	Substitution
DNA1313190B	PIK3R1	chr5	67589596	67589596	C	G	NM_181523.2:c.1359C>G	p.(N453K)	Missense	Substitution
DNA1430522B	LRRC40	chr1	70639163	70639163	G	A	NM_017768.4:c.1096C>T	p.(R366*)	Nonsense	Substitution
DNA1434950B	FNDC1	chr6	160000000	160000000	C	T	NM_032532.2:c.388C>T	p.(P130S)	Missense	Substitution
DNA1420675B	EXTL3	chr8	28608342	28608342	C	T	NM_001440.3:c.2719C>T	p.(R907C)	Missense	Substitution
DNA1431372B	DHFRL1	chr3	93780299	93780299	C	T	NM_176815.4:c.57G>A	p.(K19K)	Synonymous	Substitution
DNA1312657B	TTC16	chr9	130000000	130000000	G	A	NM_144965.1:c.1195G>A	p.(E399K)	Missense	Substitution
DNA0603763B	SCN2A	chr2	166000000	166000000	T	A	NM_001040143.1:c.3675+2T>A	p.(?)	Canonical splice donor site	Substitution
DNA1314404B	FAM198A	chr3	43095048	43095048	C	T	NM_001129908.2:c.1326C>T	p.(F442F)	Synonymous	Substitution
DNA1423474B	KCNH1	chr1	211000000	211000000	C	T	NM_172362.2:c.1070G>A	p.(R357Q)	Missense	Substitution
DNA1424514B	PKD1L2	chr16	81232374	81232374	G	A	NM_052892.3:c.1436C>T	p.(P479L)	Missense	Substitution
DNA1431196B	CDS2	chr20	5155908	5155908	A	G	NM_003818.3:c.274A>G	p.(M92V)	Missense	Substitution
DNA1302169Z	ZNF687	chr1	151000000	151000000	G	C	NM_020832.1:c.2721G>C	p.(E907D)	Missense	Substitution
DNA1313703B	MED13L	chr12	116000000	116000000	C	T	NM_015335.4:c.5708G>A	p.(R1903H)	Missense	Substitution
DNA1428162B	HDAC4	chr2	240000000	240000000	G	A	NM_006037.3:c.2771C>T	p.(P924L)	Missense	Substitution
DNA1430687B	ARID5B	chr10	63850642	63850642	G		NM_032199.2:c.1420del	p.(E474fs)	frameshift	Deletion
DNA1314182B	KMT2C	chr7	152000000	152000000	G		NM_170606.2:c.5216del	p.(P1739fs)	frameshift	Deletion
DNA1427726B	FOXG1	chr14	29237130	29237130	C	G	NM_005249.4:c.645C>G	p.(F215L)	Missense	Substitution
DNA1421452B	NCOR1	chr17	16024479	16024479	C	T	NM_006311.3:c.1739G>A	p.(R580H)	Missense	Substitution
DNA1305629U	TRIP12	chr2	231000000	231000000	G	A	NM_004238.1:c.5746C>T	p.(Q1916*)	Nonsense	Substitution
DNA1301267U	ADAMTSL1	chr9	18908520	18908520	T	C	NM_001040272.5:c.5263T>C	p.(C1755R)	Missense	Substitution
DNA1420675B	SOX15	chr17	7492586	7492586	C	T	NM_006942.1:c.409G>A	p.(G137R)	Missense	Substitution
DNA1432168B	MAP3K3	chr17	61710107	61710107	G	A	NM_203351.1:c.71G>A	p.(R24Q)	Missense	Substitution
DNA1300973B	LRRTM1	chr2	80529667	80529667	G	C	NM_178839.4:c.1278C>G	p.(H426Q)	Missense	Substitution
DNA1427660B	PHF12	chr17	27251217	27251217	G	T	NM_001033561.1:c.425C>A	p.(S142*)	Nonsense	Substitution
DNA1107502U	PODNL1	chr19	14044751	14044751	C	T	NM_024825.3:c.728G>A	p.(R243H)	Missense	Substitution
DNA1425846B	GALNTL5	chr7	152000000	152000000	A	C	NM_145292.3:c.604A>C	p.(K202Q)	Missense	Substitution
DNA1314299B	TBC1D10B	chr16	30369625	30369625	C	A	NM_015527.3:c.2067G>T	p.(G689G)	Synonymous	Substitution
DNA1500851B	NLRP5	chr19	56539599	56539599	A	C	NM_153447.4:c.2000A>C	p.(H667P)	Missense	Substitution
DNA1304341B	ATP8A1	chr4	42626592	42626592	A	C	NM_006095.2:c.324T>G	p.(I108M)	Missense	Substitution
DNA1420384B	CYB5R4	chr6	84649894	84649894	A	T	NM_016230.3:c.1228A>T	p.(N410Y)	Missense	Substitution
DNA0915499B	CYBB	chrX	37663324	37663324	G	A	NM_000397.3:c.1092G>A	p.(G364G)	Synonymous	Substitution
DNA1306148U	PSMB5	chr14	23502580	23502580	G	C	NM_002797.3:c.502C>G	p.(P168A)	Missense	Substitution
DNA1430616B	CNTNAP5	chr2	126000000	126000000	G	A	NM_130773.3:c.2215G>A	p.(A739T)	Missense	Substitution
DNA1400510B	PRR12	chr19	50123698	50123698	G		NM_020719.1:c.5587dup	p.(D1863fs)	frameshift	Deletion
DNA1313937B	LRFN4	chr11	66626194	66626194	C	T	NM_024036.4:c.979C>T	p.(R327*)	Nonsense	Substitution
DNA1430418B	PLB1	chr2	28863812	28863812	A	C	NM_153021.4:c.4118A>C	p.(K1373T)	Missense	Substitution
DNA1422848B	KDM6B	chr17	7754490	7754490	C	A	NM_001080424.1:c.3825C>A	p.(T1275T)	Synonymous	Substitution
DNA1418346B	LRCH1	chr13	47243290	47243290	T	G	NM_001164211.1:c.578T>G	p.(L193R)	Missense	Substitution
DNA1000608U	FANCE	chr6	35427537	35427537	G	A	NM_021922.2:c.1316G>A	p.(G439E)	Missense	Substitution
DNA1304071U	MDN1	chr6	90442426	90442426	A	G	NM_014611.1:c.4792T>C	p.(C1598R)	Missense	Substitution
DNA1432164B	MAPK8IP2	chr22	51044308	51044308	C	T	NM_012324.3:c.2069C>T	p.(P690L)	Missense	Substitution
DNA1426326B	LILRB4	chr19	55177379	55177379	T	C	NM_001278429.2:c.958T>C	p.(L320L)	Synonymous	Substitution
DNA1310941B	DDX3X	chrX	41206189	41206189	C	T	NM_001356.4:c.1693C>T	p.(Q565*)	Nonsense	Substitution
DNA1301267U	HECTD1	chr14	31644149	31644149	G	A	NM_015382.2:c.571C>T	p.(L191L)	Synonymous	Substitution
DNA1308672B	MED13L	chr12	116000000	116000000	G	A	NM_015335.4:c.4840C>T	p.(Q1614*)	Nonsense	Substitution
DNA1418350B	DDX1	chr2	15768799	15768799	C	T	NM_004939.2:c.1797C>T	p.(Y599Y)	Synonymous	Substitution
DNA1419058B	XKR6	chr8	11058239	11058239	G	A	NM_173683.3:c.610C>T	p.(P204S)	Missense	Substitution
DNA1317070B	ATP13A4	chr3	193000000	193000000	G	T	NM_032279.2:c.1611C>A	p.(I537I)	Synonymous	Substitution
DNA1425466B	ARID1B	chr6	157000000	157000000	GGA		NM_020732.3:c.983_985del	p.(G328del)	inframe	Deletion
DNA0605152B	MSRA	chr8	10065374	10065374	C	G	NM_012331.3:c.174C>G	p.(V58V)	Synonymous	Substitution
DNA1425846B	TOP2A	chr17	38563118	38563118	C	T	NM_001067.3:c.1703G>A	p.(R568H)	Missense	Substitution
DNA1308142B	POGZ	chr1	151000000	151000000		A	NM_015100.3:c.1152_1153insA	p.(R385fs)	frameshift	Insertion
DNA1301267U	CASK	chrX	41412989	41412989	A		NM_003688.3:c.2022del	p.(P675fs)	frameshift	Deletion
DNA1418232B	PCDHB10	chr5	141000000	141000000	A	C	NM_018930.3:c.2308A>C	p.(K770Q)	Missense	Substitution
DNA1421466B	POU1F1	chr3	87309251	87309251	A	G	NM_001122757.1:c.747T>C	p.(I249I)	Synonymous	Substitution
DNA1308603U	LRRC3C	chr17	38100889	38100889	G		NM_001195545.1:c.730del	p.(V244fs)	frameshift	Deletion
DNA1429955B	FLII	chr17	18151084	18151084	A	T	NM_002018.3:c.2374T>A	p.(S792T)	Missense	Substitution
DNA1012641B	CIART	chr1	150000000	150000000	C	G	NM_144697.2:c.182C>G	p.(P61R)	Missense	Substitution
DNA1426805B	SYT10	chr12	33559807	33559807	C	T	NM_198992.3:c.994G>A	p.(E332K)	Missense	Substitution
DNA1426926B	GLTSCR1	chr19	48183520	48183520	C	T	NM_015711.3:c.1093C>T	p.(Q365*)	Nonsense	Substitution
DNA1427310B	KCNQ5	chr6	73900388	73900388	A	G	NM_001160133.1:c.1727A>G	p.(H576R)	Missense	Substitution
DNA1304341B	VEZF1	chr17	56060069	56060069	C	G	NM_007146.2:c.719G>C	p.(G240A)	Missense	Substitution
DNA1310081B	ANKH	chr5	14713060	14713060	C	A	NM_054027.4:c.1288G>T	p.(V430L)	Missense	Substitution
DNA1218447B	GABRB2	chr5	161000000	161000000	G	C	NM_021911.2:c.754C>G	p.(P252A)	Missense	Substitution
DNA0805892B	RNH1	chr11	500543	500543	G	A	NM_002939.3:c.213C>T	p.(V71V)	Synonymous	Substitution
DNA1304071U	SRP72	chr4	57356532	57356532	G	C	NM_006947.3:c.1354G>C	p.(E452Q)	Missense	Substitution
DNA1008730B	USP7	chr16	8994451	8994451		G	NM_003470.2:c.2244dup	p.(Y749fs)	frameshift	Insertion
DNA1301116B	SORCS2	chr4	7533314	7533314	C	T	NM_020777.2:c.606C>T	p.(T202T)	Synonymous	Substitution
DNA1309814U	TNRC6B	chr22	40676079	40676079	C	T	NM_001162501.1:c.3343C>T	p.(R1115*)	Nonsense	Substitution
DNA1301267U	SGK223	chr8	8175921	8175921	G	A	NM_001080826.1:c.3964C>T	p.(Q1322*)	Nonsense	Substitution
DNA1311628B	HNF1B	chr17	36093744	36093744	G	A	NM_000458.2:c.615C>T	p.(L205L)	Synonymous	Substitution
DNA1427829B	MYBBP1A	chr17	4457511	4457511	A	G	NM_001105538.1:c.357T>C	p.(Y119Y)	Synonymous	Substitution
DNA1434416B	PARPBP	chr12	103000000	103000000	A	G	NM_017915.3:c.875A>G	p.(Q292R)	Missense	Substitution
DNA1428960B	NBAS	chr2	15493721	15493721	T	A	NM_015909.3:c.4045A>T	p.(S1349C)	Missense	Substitution
DNA1433947B	ADD1	chr4	2883684	2883684	C	T	NM_014189.3:c.255C>T	p.(P85P)	Synonymous	Substitution
DNA1316225B	IPO9	chr1	202000000	202000000		A	NM_018085.4:c.354dup	p.(E119fs)	frameshift	Insertion
DNA1304050ZU	FBP1	chr9	97401509	97401509	C	G	NM_000507.3:c.84G>C	p.(T28T)	Synonymous	Substitution
DNA1305754ZU	OR52M1	chr11	4566479	4566479	C	T	NM_001004137.1:c.59C>T	p.(P20L)	Missense	Substitution
DNA1501189B	KAT6A	chr8	41798918	41798918		T	NM_001099412.1:c.2480dup	p.(Y827*)	Premature termination codon	Insertion
DNA1015647B	CSNK2A1	chr20	489117	489117	C	T	NM_177559.2:c.79G>A	p.(E27K)	Missense	Substitution
DNA1420690B	SCN2A	chr2	166000000	166000000	T	G	NM_001040142.1:c.4610T>G	p.(I1537S)	Missense	Substitution
DNA1400607B	PDZD7	chr10	103000000	103000000	C	T	NM_001195263.1:c.1812G>A	p.(P604P)	Synonymous	Substitution
DNA1426219B	TBCCD1	chr3	186000000	186000000	A	G	NM_018138.3:c.663T>C	p.(S221S)	Synonymous	Substitution
DNA1427813B	TCEA3	chr1	23724386	23724386	G	A	NM_003196.1:c.506C>T	p.(T169M)	Missense	Substitution
DNA0805877B	KCND3	chr1	113000000	113000000	G	A	NM_004980.4:c.730C>T	p.(R244W)	Missense	Substitution
DNA1303077ZU	USP7	chr16	8988910	8988910	G	A	NM_003470.2:c.3017C>T	p.(P1006L)	Missense	Substitution
DNA1418346B	PIDD1	chr11	802020	802020	C	T	NM_145886.3:c.1247G>A	p.(R416Q)	Missense	Substitution
DNA1305754ZU	CLTC	chr17	57760006	57760008	ATG		NM_004859.3:c.3621_3623del	p.(D1207del)	inframe	Deletion
DNA1313394B	RFX8	chr2	102000000	102000000	C	T	NM_001145664.1:c.176G>A	p.(C59Y)	Missense	Substitution
DNA1304716ZU	STX1A	chr7	73117176	73117176	T	C	NM_004603.3:c.677A>G	p.(Q226R)	Missense	Substitution
DNA1432518B	ABAT	chr16	8857966	8857966	C	T	NM_020686.5:c.407C>T	p.(P136L)	Missense	Substitution
DNA1435331B	PSMC4	chr19	40480537	40480537	G	A	NM_006503.3:c.576G>A	p.(K192K)	Synonymous	Substitution
DNA1111438B	PLCH2	chr1	2430266	2430266	C	T	NM_014638.2:c.2433C>T	p.(N811N)	Synonymous	Substitution
DNA1421985B	TOB2	chr22	41832476	41832476	C	T	NM_016272.3:c.874G>A	p.(G292S)	Missense	Substitution
DNA1306312B	EEA1	chr12	93258666	93258666	T	A	NM_003566.3:c.215A>T	p.(H72L)	Missense	Substitution
DNA1421112B2	RBM12	chr20	34243228	34243228	C	T	NM_001198840.1:c.17G>A	p.(R6H)	Missense	Substitution
DNA1312513B	CNST	chr1	247000000	247000000	G	T	NM_152609.2:c.2077G>T	p.(E693*)	Nonsense	Substitution
DNA1419849B	PCDH17	chr13	58299400	58299400	G	T	NM_001040429.2:c.3452G>T	p.(G1151V)	Missense	Substitution
DNA1424324B	ARHGAP28	chr18	6887203	6887203	A	G	NM_001010000.2:c.1024A>G	p.(M342V)	Missense	Substitution
DNA1429459B	ADCY7	chr16	50349414	50349414	T	A	NM_001114.3:c.3241T>A	p.(*1081Rext*65)	Stop loss	Substitution
DNA1429157B	OPHN1	chrX	67652826	67652826	G	C	NM_002547.2:c.37C>G	p.(L13V)	Missense	Substitution
DNA1312513B	EPB41L4A	chr5	112000000	112000000	G	T	NM_022140.3:c.756C>A	p.(F252L)	Missense	Substitution
DNA1310556B	PIWIL2	chr8	22163499	22163499	G	A	NM_018068.3:c.1515G>A	p.(E505E)	Synonymous	Substitution
DNA1419013B	RFX1	chr19	14073988	14073988	G	T	NM_002918.4:c.2670C>A	p.(I890I)	Synonymous	Substitution
DNA1500859B	TSHZ3	chr19	31768998	31768998	C	T	NM_020856.2:c.1701G>A	p.(S567S)	Synonymous	Substitution
DNA1419934B	CFTR	chr7	117000000	117000000	A	G	NM_000492.3:c.3441A>G	p.(V1147V)	Synonymous	Substitution
DNA1424200B	GRIN1	chr9	140000000	140000000	G	A	NM_001185090.1:c.2272G>A	p.(E758K)	Missense	Substitution
DNA1500511B	SH2D2A	chr1	157000000	157000000	T	C	NM_001161441.1:c.636A>G	p.(E212E)	Synonymous	Substitution
DNA1435955B	SLC9A1	chr1	27426904	27426904	G	A	NM_003047.4:c.2342C>T	p.(A781V)	Missense	Substitution
DNA1313061B	CRYGA	chr2	209000000	209000000	C	A	NM_014617.3:c.286G>T	p.(D96Y)	Missense	Substitution
DNA1501189B	BCL6	chr3	187000000	187000000	T	C	NM_001130845.1:c.1151A>G	p.(N384S)	Missense	Substitution
DNA1427660B	PLD1	chr3	171000000	171000000	T	A	NM_002662.4:c.2475A>T	p.(P825P)	Synonymous	Substitution
DNA1422072B	SLC25A32	chr8	104000000	104000000	A	G	NM_030780.4:c.446T>C	p.(M149T)	Missense	Substitution
DNA1421632B	HIST1H1D	chr6	26234601	26234601	G	A	NM_005320.2:c.561C>T	p.(A187A)	Synonymous	Substitution
DNA1428960B	SIPA1L1	chr14	72125153	72125153	G	A	NM_015556.1:c.2097G>A	p.(Q699Q)	Synonymous	Substitution
DNA1316148B	SSC5D	chr19	56030067	56030067	C	A	NM_001144950.1:c.4424C>A	p.(A1475D)	Missense	Substitution
DNA1400354B	KCNG4	chr16	84256290	84256290	G	A	NM_172347.2:c.1093C>T	p.(R365C)	Missense	Substitution
DNA1418480B	POLI	chr18	51807053	51807053	C	T	NM_007195.2:c.576C>T	p.(D192D)	Synonymous	Substitution
DNA1431193B	SLC35A2	chrX	48762678	48762678	C	G	NM_005660.1:c.508G>C	p.(A170P)	Missense	Substitution
DNA1304261B	ANO8	chr19	17443782	17443782	T	C	NM_020959.2:c.543A>G	p.(G181G)	Synonymous	Substitution
DNA1428146B	OTUD5	chrX	48814322	48814322	C	T	NM_017602.3:c.511G>A	p.(V171I)	Missense	Substitution
DNA1102178B	FAM186A	chr12	50747321	50747321	C	T	NM_001145475.1:c.3294G>A	p.(T1098T)	Synonymous	Substitution
DNA1310642B	BRINP3	chr1	190000000	190000000	A	G	NM_199051.1:c.272T>C	p.(V91A)	Missense	Substitution
DNA1419038B	OBSCN	chr1	229000000	229000000	G	T	NM_052843.3:c.19674G>T	p.(P6558P)	Synonymous	Substitution
DNA1206869U	SLC25A16	chr10	70246950	70246950	G	A	NM_152707.3:c.793C>T	p.(R265C)	Missense	Substitution
DNA1309090U	PCSK5	chr9	78947431	78947431	C	A	NM_001190482.1:c.4572C>A	p.(C1524*)	Nonsense	Substitution
DNA1313071B	PGAM5	chr12	133000000	133000000	C	G	NM_001170543.1:c.672C>G	p.(Y224*)	Nonsense	Substitution
DNA1208121B	EPG5	chr18	43535077	43535077	C	T	NM_020964.2:c.291G>A	p.(T97T)	Synonymous	Substitution
DNA1429512B	CTR9	chr11	10785975	10785975	G	A	NM_014633.3:c.1405G>A	p.(E469K)	Missense	Substitution
DNA1423387B	LPIN3	chr20	39977800	39977800	C	A	NM_022896.1:c.626C>A	p.(P209H)	Missense	Substitution
DNA1302001U	ANO7	chr2	242000000	242000000	T	C	NM_001001891.3:c.1559T>C	p.(L520P)	Missense	Substitution
DNA1500809B	AHDC1	chr1	27877505	27877505	G		NM_001029882.2:c.1122del	p.(P376fs)	frameshift	Deletion
DNA1302306U	CCDC97	chr19	41825524	41825524	T	C	NM_052848.1:c.548T>C	p.(L183P)	Missense	Substitution
DNA1420156B	LVRN	chr5	115000000	115000000	G	T	NM_173800.4:c.599G>T	p.(S200I)	Missense	Substitution
DNA1314621B	FOXP1	chr3	71021818	71021818	G	A	NM_001244815.1:c.1546C>T	p.(R516C)	Missense	Substitution
DNA1309075B	TRAF7	chr16	2225881	2225881	C	A	NM_032271.2:c.1673C>A	p.(S558Y)	Missense	Substitution
DNA1420333B	TTC38	chr22	46681164	46681164	C	G	NM_017931.2:c.822C>G	p.(I274M)	Missense	Substitution
DNA1302222ZU	KDM6B	chr17	7748904	7748904	G	A	NM_001080424.1:c.32G>A	p.(R11H)	Missense	Substitution
DNA0800521B	PURA	chr5	139000000	139000000	T	C	NM_005859.4:c.220T>C	p.(Y74H)	Missense	Substitution
DNA1427617B	ADCY8	chr8	132000000	132000000	G	A	NM_001115.2:c.3679C>T	p.(R1227W)	Missense	Substitution
DNA1304938U	GBP5	chr1	89732740	89732740	G	C	NM_001134486.2:c.525C>G	p.(D175E)	Missense	Substitution
DNA1312304B	SCN2A	chr2	166000000	166000000	A		NM_001040143.1:c.5333del	p.(N1778fs)	frameshift	Deletion
DNA1000694B	PPP2R5E	chr14	63863379	63863379	A	C	NM_006246.2:c.605T>G	p.(V202G)	Missense	Substitution
DNA1500799B	DNAH5	chr5	13864563	13864563	G	C	NM_001369.2:c.4539C>G	p.(S1513R)	Missense	Substitution
DNA1429564B	STYK1	chr12	10774496	10774496	G	T	NM_018423.2:c.1043C>A	p.(P348H)	Missense	Substitution
DNA1432562B	DLG4	chr17	7100234	7100234	G	A	NM_001365.3:c.1054C>T	p.(R352*)	Nonsense	Substitution
DNA1210808ZU	AKAP9	chr7	91694570	91694573	AATG		NM_005751.4:c.6005_6008del	p.(M2002fs)	frameshift	Deletion
DNA1429074B	XKR4	chr8	56436017	56436017	C	T	NM_052898.1:c.1184C>T	p.(S395L)	Missense	Substitution
DNA1427301B	NAGK	chr2	71297929	71297929	G	A	NM_017567.4:c.311G>A	p.(R104Q)	Missense	Substitution
DNA1311628B	EPPK1	chr8	145000000	145000000	C	T	NM_031308.2:c.4039G>A	p.(V1347M)	Missense	Substitution
DNA1419756B	ZNF692	chr1	249000000	249000000	C	T	NM_001136036.2:c.341G>A	p.(G114E)	Missense	Substitution
DNA1425310B	PTPRQ	chr12	81013952	81013952	A	G	NM_001145026.1:c.4955A>G	p.(V1631V)	Synonymous	Substitution
DNA1315626B	ABCA12	chr2	216000000	216000000	T	C	NM_173076.2:c.5387A>G	p.(Y1796C)	Missense	Substitution
DNA1430687B	RASSF1	chr3	50368133	50368133	A	G	NM_170714.1:c.914T>C	p.(L305P)	Missense	Substitution
DNA1426515B	PTPRS	chr19	5212433	5212433	C	T	NM_002850.3:c.4684G>A	p.(E1562K)	Missense	Substitution
DNA1424429B	DHX8	chr17	41590758	41590758	C	T	NM_004941.1:c.2531C>T	p.(T844I)	Missense	Substitution
DNA1433746B	WNT2B	chr1	113000000	113000000	G	T	NM_004185.3:c.69G>T	p.(L23F)	Missense	Substitution
DNA1428950B	PTPN13	chr4	87653915	87653915	C	T	NM_080685.2:c.1854C>T	p.(L618L)	Synonymous	Substitution
DNA1218923B	DDX3X	chrX	41204469	41204469		A	NM_001356.4:c.1063dup	p.(M355fs)	frameshift	Insertion
DNA1107502U	WDR45	chrX	48934116	48934119	CAAA		NM_007075.3:c.409_412del	p.(F137fs)	frameshift	Deletion
DNA1423043B	TMEM168	chr7	112000000	112000000	T	A	NM_022484.4:c.28A>T	p.(S10C)	Missense	Substitution
DNA1432397B	PER2	chr2	239000000	239000000	T	C	NM_022817.2:c.3618A>G	p.(A1206A)	Synonymous	Substitution
DNA1118701U	CACNA1I	chr22	40042643	40042643	C	T	NM_021096.3:c.1219C>T	p.(R407W)	Missense	Substitution
DNA1428098B	DYRK4	chr12	4708249	4708249	A	G	NM_003845.1:c.616A>G	p.(I206V)	Missense	Substitution
DNA1419013B	BTBD7	chr14	93760952	93760952	G		NM_001002860.2:c.414del	p.(Y138*)	Premature termination codon	Deletion
DNA1311982B	ZMIZ1	chr10	81052055	81052055	C	T	NM_020338.3:c.899C>T	p.(T300M)	Missense	Substitution
DNA1429031B	SAMHD1	chr20	35563502	35563502	T	C	NM_015474.3:c.439A>G	p.(I147V)	Missense	Substitution
DNA1435992B	CEP192	chr18	13038415	13038415	C	G	NM_032142.3:c.1646C>G	p.(T549R)	Missense	Substitution
DNA1421981B	STAT4	chr2	192000000	192000000	C	T	NM_003151.3:c.2181G>A	p.(V727V)	Synonymous	Substitution
DNA1313394B	DNM1	chr9	131000000	131000000	G	A	NM_004408.2:c.520G>A	p.(V174M)	Missense	Substitution
DNA1423387B	FCHO1	chr19	17893964	17893964	C	T	NM_001161357.1:c.2076C>T	p.(N692N)	Synonymous	Substitution
DNA1424468B	KIF13B	chr8	28932825	28932825	C	T	NM_015254.3:c.4494G>A	p.(P1498P)	Synonymous	Substitution
DNA1435616B	PAFAH1B1	chr17	2577395	2577395	G	A	NM_000430.3:c.713G>A	p.(R238H)	Missense	Substitution
DNA1500360B	FAM117A	chr17	47788889	47788889	T	C	NM_030802.3:c.1090A>G	p.(T364A)	Missense	Substitution
DNA1100997B	ATM	chr11	108000000	108000000	A	T	NM_000051.3:c.3296A>T	p.(D1099V)	Missense	Substitution
DNA1423043B	TCEAL1	chrX	103000000	103000000	G	T	NM_001006640.1:c.269G>T	p.(C90F)	Missense	Substitution
DNA1419209B	SNRPB2	chr20	16717980	16717984	AAAAG		NM_003092.4:c.321_325del	p.(K108fs)	frameshift	Deletion
DNA1421634B	OLIG2	chr21	34399519	34399519	G	A	NM_005806.3:c.349G>A	p.(E117K)	Missense	Substitution
DNA1427489B	KLC1	chr14	104000000	104000000	A	G	NM_001130107.1:c.769A>G	p.(M257V)	Missense	Substitution
DNA1306665B	DOLPP1	chr9	132000000	132000000	C	T	NM_020438.4:c.616C>T	p.(R206*)	Nonsense	Substitution
DNA1419225B	LONP1	chr19	5714220	5714220	G	T	NM_004793.3:c.492C>A	p.(V164V)	Synonymous	Substitution
DNA1422376B	CAMKK1	chr17	3779683	3779683	T	C	NM_172207.2:c.944A>G	p.(K315R)	Missense	Substitution
DNA1431415B	PAK1	chr11	77043827	77043827	C	T	NM_001128620.1:c.1499G>A	p.(R500H)	Missense	Substitution
DNA1419281B	LPL	chr8	19809399	19809399	G	A	NM_000237.2:c.369G>A	p.(V123V)	Synonymous	Substitution
DNA1432813B	CEBPZ	chr2	37439129	37439129	G	A	NM_005760.2:c.2657C>T	p.(S886L)	Missense	Substitution
DNA1316123B	ZNF586	chr19	58290219	58290219	T	C	NM_017652.3:c.264T>C	p.(Y88Y)	Synonymous	Substitution
DNA1419225B	ZNF853	chr7	6662404	6662404	G	C	NM_017560.1:c.1782G>C	p.(E594D)	Missense	Substitution
DNA1422634B	CDH19	chr18	64212133	64212133	G	T	NM_021153.3:c.783C>A	p.(Y261*)	Nonsense	Substitution
DNA1424324B	SCRN3	chr2	175000000	175000000	C	A	NM_024583.4:c.568C>A	p.(L190I)	Missense	Substitution
DNA1425342B	OTUD7B	chr1	150000000	150000000	C	T	NM_020205.3:c.626G>A	p.(R209Q)	Missense	Substitution
DNA1301116B	OSTF1	chr9	77755793	77755793	C	T	NM_012383.4:c.531C>T	p.(F177F)	Synonymous	Substitution
DNA1419316B	NUDT16L1	chr16	4744257	4744257		CCCCGCC	NM_001193452.1:c.442_448dup	p.(R150fs)	frameshift	Insertion
DNA1311793B	KIF21A	chr12	39761790	39761790	A	G	NM_001173464.1:c.495T>C	p.(D165D)	Synonymous	Substitution
DNA1426243B	FEZF1	chr7	122000000	122000000	G	A	NM_001024613.2:c.1014C>T	p.(H338H)	Synonymous	Substitution
DNA1425468B	CACNA1A	chr19	13446685	13446685	G	T	NM_001127222.1:c.1017C>A	p.(Y339*)	Nonsense	Substitution
DNA1309579B	SCN3A	chr2	166000000	166000000	A	G	NM_006922.3:c.2624T>C	p.(I875T)	Missense	Substitution
DNA1201122B	CHD2	chr15	93521585	93521585	G	A	NM_001271.3:c.2699G>A	p.(R900Q)	Missense	Substitution
DNA1418263B	MISP	chr19	757003	757003	C	T	NM_173481.2:c.57C>T	p.(T19T)	Synonymous	Substitution
DNA1313719B	SRP68	chr17	74063400	74063400	G	A	NM_014230.3:c.263C>T	p.(S88F)	Missense	Substitution
DNA1424200B	PTPRQ	chr12	81046534	81046534	A	G	NM_001145026.1:c.5582A>G	p.(K1840K)	Synonymous	Substitution
DNA009972B	NKTR	chr3	42681123	42681123	C	G	NM_005385.3:c.3927C>G	p.(S1309R)	Missense	Substitution
DNA1430740B	PHF19	chr9	124000000	124000000	TTC		NM_015651.1:c.1144_1146del	p.(E382del)	inframe	Deletion
DNA1015679B	SCN8A	chr12	52159701	52159701	C	T	NM_014191.3:c.2791C>T	p.(R931*)	Nonsense	Substitution
DNA1316356B	OR4B1	chr11	48238781	48238781	C	T	NM_001005470.1:c.420C>T	p.(H140H)	Synonymous	Substitution
DNA1427774B	GATAD2B	chr1	154000000	154000000	G	A	NM_020699.2:c.562C>T	p.(Q188*)	Nonsense	Substitution
DNA1429750B	WDR34	chr9	131000000	131000000	G	A	NM_052844.3:c.1076C>T	p.(P359L)	Missense	Substitution
DNA1429961B	DCLK3	chr3	36779306	36779306	G	A	NM_033403.1:c.845C>T	p.(A282V)	Missense	Substitution
DNA1431497B	SOX5	chr12	23689586	23689586		A	NM_006940.4:c.1788dup	p.(M597fs)	frameshift	Insertion
DNA1311628B	BNIPL	chr1	151000000	151000000	C	T	NM_138278.3:c.1045C>T	p.(R349W)	Missense	Substitution
DNA1433105B	LINGO1	chr15	77907399	77907399	G	A	NM_032808.5:c.850C>T	p.(R284C)	Missense	Substitution
DNA1434910B	PACS1	chr11	65978677	65978677	C	T	NM_018026.3:c.607C>T	p.(R203W)	Missense	Substitution
DNA1015679B	KCNQ2	chr20	62076675	62076675	G	A	NM_172107.2:c.430C>T	p.(R144W)	Missense	Substitution
DNA1419316B	VSTM4	chr10	50316007	50316007	G	A	NM_001031746.3:c.89C>T	p.(P30L)	Missense	Substitution
DNA1315865B	CTNNB1	chr3	41266936	41266936	C	T	NM_001098209.1:c.607C>T	p.(Q203*)	Nonsense	Substitution
DNA1304108B	PHIP	chr6	79728824	79728824	A	G	NM_017934.5:c.976T>C	p.(C326R)	Missense	Substitution
DNA1432408B	LAMA3	chr18	21422617	21422617	G	A	NM_198129.1:c.3506G>A	p.(R1169Q)	Missense	Substitution
DNA1425633B	LDHC	chr11	18460163	18460163	G	A	NM_017448.3:c.681G>A	p.(W227*)	Nonsense	Substitution
DNA1419658B	C14orf169	chr14	73957868	73957868	G	C	NM_024644.3:c.146G>C	p.(R49P)	Missense	Substitution
DNA1306312B	FBXO11	chr2	48040939	48040939	A	T	NM_001190274.1:c.2074T>A	p.(Y692N)	Missense	Substitution
DNA1420136B	NBEA	chr13	35747659	35747659	A		NM_015678.4:c.4484del	p.(N1495fs)	frameshift	Deletion
DNA1428053B	AGO2	chr8	142000000	142000000	C	G	NM_012154.3:c.2197G>C	p.(G733R)	Missense	Substitution
DNA1019158B	PTPRD	chr9	8507301	8507301	C	T	NM_002839.3:c.1677G>A	p.(E559E)	Synonymous	Substitution
DNA1310230B	ELAVL2	chr9	23701563	23701563	C	T	NM_004432.3:c.527G>A	p.(R176Q)	Missense	Substitution
DNA1313703B	KIAA0513	chr16	85112535	85112535	C	T	NM_014732.2:c.828C>T	p.(T276T)	Synonymous	Substitution
DNA1419058B	MED13L	chr12	116000000	116000000	C	T	NM_015335.4:c.3392G>A	p.(C1131Y)	Missense	Substitution
DNA1424820B	ZIK1	chr19	58102529	58102529	C	T	NM_001010879.2:c.1350C>T	p.(L450L)	Synonymous	Substitution
DNA1428169B	CHUK	chr10	102000000	102000000	TCT		NM_001278.3:c.1850_1852del	p.(Lys617del)	inframe	Deletion
DNA1434050B	PPP2R5D	chr6	42977066	42977066	G	A	NM_006245.3:c.1258G>A	p.(E420K)	Missense	Substitution
DNA1418346B	LY75-CD302	chr2	161000000	161000000	A	G	NM_001198759.1:c.1825T>C	p.(W609R)	Missense	Substitution
DNA1316380B	CSPP1	chr8	68049791	68049791	A	G	NM_024790.6:c.1913A>G	p.(K638R)	Missense	Substitution
DNA1201980B	POU2F2	chr19	42600305	42600305	T	G	NM_001207025.2:c.592A>C	p.(S198R)	Missense	Substitution
DNA1431481B	LAMA4	chr6	112000000	112000000	T	C	NM_001105206.2:c.1816A>G	p.(R606G)	Missense	Substitution
DNA1305754ZU	UHMK1	chr1	162000000	162000000	C	T	NM_175866.4:c.1214C>T	p.(P405L)	Missense	Substitution
DNA1312939B	EVI5	chr1	93169063	93169063	G	A	NM_005665.4:c.585C>T	p.(T195T)	Synonymous	Substitution
DNA1501004B	ASXL3	chr18	31323161	31323161	C	T	NM_030632.1:c.3349C>T	p.(R1117*)	Nonsense	Substitution
DNA1425754B	CHD8	chr14	21899626	21899626	C		NM_001170629.1:c.177del	p.(N60fs)	frameshift	Deletion
DNA0604597B	PUF60	chr8	145000000	145000000	G	A	NM_078480.2:c.1342C>T	p.(R448*)	Nonsense	Substitution
DNA1424144B	TCF20	chr22	42610927	42610927	G	A	NM_005650.2:c.385C>T	p.(Q129*)	Nonsense	Substitution
DNA1210321B	TMEM42	chr3	44905743	44905743	C	G	NM_144638.1:c.247C>G	p.(L83V)	Missense	Substitution
DNA1312513B	KMT2B	chr19	36218819	36218819	G	A	NM_014727.1:c.4430G>A	p.(R1477Q)	Missense	Substitution
DNA1420333B	TTC38	chr22	46681176	46681176	C	T	NM_017931.2:c.834C>T	p.(H278H)	Synonymous	Substitution
DNA1304697B	MASP2	chr1	11106953	11106953	C	A	NM_006610.3:c.229G>T	p.(V77F)	Missense	Substitution
DNA1313903B	CASKIN1	chr16	2239249	2239249	C	G	NM_020764.3:c.476G>C	p.(G159A)	Missense	Substitution
DNA1101057B	MAPK8IP1	chr11	45924080	45924080	C	G	NM_005456.3:c.762C>G	p.(A254A)	Synonymous	Substitution
DNA1424031B	DDX3X	chrX	41203500	41203500	C	A	NM_001356.4:c.873C>A	p.(Y291*)	Nonsense	Substitution
DNA1434050B	SHD	chr19	4284808	4284808	C	T	NM_020209.3:c.623C>T	p.(T208I)	Missense	Substitution
DNA1426326B	PTGS1	chr9	125000000	125000000	T	C	NM_000962.3:c.302T>C	p.(F101S)	Missense	Substitution
DNA1314603B	POFUT2	chr21	46689764	46689764	G	A	NM_133635.4:c.1002C>T	p.(A334A)	Synonymous	Substitution
DNA1213068B	CLCN7	chr16	1507721	1507721	C	T	NM_001287.5:c.712G>A	p.(V238M)	Missense	Substitution
DNA024906B	NMI	chr2	152000000	152000000	C	T	NM_004688.2:c.801G>A	p.(M267I)	Missense	Substitution
DNA1304261B	SLC39A12	chr10	18250696	18250696	C	T	NM_001145195.1:c.448C>T	p.(L150F)	Missense	Substitution
DNA1316398B	ZBED6	chr1	204000000	204000000	C	A	NM_001174108.1:c.43C>A	p.(P15T)	Missense	Substitution
DNA1316548B	CHD9	chr16	53337959	53337959	C	A	NM_025134.4:c.6041C>A	p.(P2014Q)	Missense	Substitution
DNA1303076ZU	IP6K2	chr3	48727106	48727106	C	T	NM_001005909.2:c.645G>A	p.(V215V)	Synonymous	Substitution
DNA1428974B	STAT5A	chr17	40453468	40453468	C	G	NM_003152.3:c.1165C>G	p.(R389G)	Missense	Substitution
DNA0400494B	LRRC55	chr11	56949748	56949748	C	T	NM_001005210.2:c.381C>T	p.(Y127Y)	Synonymous	Substitution
DNA1102178B	GRIN2B	chr12	13764767	13764767	C	T	NM_000834.3:c.1672G>A	p.(V558I)	Missense	Substitution
DNA0806566B	CDK13	chr7	40102423	40102423	A	G	NM_031267.3:c.2601-2A>G	p.(?)	Canonical splice acceptor site	Substitution
DNA1418607B	PLEC	chr8	145000000	145000000	T	C	NM_201380.2:c.11053A>G	p.(K3685E)	Missense	Substitution
DNA1432435B	LOXHD1	chr18	44219621	44219621	G	A	NM_144612.6:c.469C>T	p.(R157C)	Missense	Substitution
DNA1312939B	PPP1CB	chr2	29016804	29016804	G	A	NM_206876.1:c.820G>A	p.(E274K)	Missense	Substitution
DNA1427159B	SLC35A2	chrX	48762570	48762570	C	T	NM_005660.1:c.616G>A	p.(V206I)	Missense	Substitution
DNA1429719B	SCN8A	chr12	52183111	52183111	A	G	NM_014191.3:c.4328A>G	p.(Y1443C)	Missense	Substitution
DNA1307346B	NEDD4	chr15	56164626	56164626	G	T	NM_006154.2:c.391C>A	p.(L131I)	Missense	Substitution
DNA1304458ZU	ZNF544	chr19	58772911	58772911	T	G	NM_014480.2:c.939T>G	p.(L313L)	Synonymous	Substitution
DNA0901338B	KLHL36	chr16	84695383	84695383	G	A	NM_024731.2:c.1495G>A	p.(G499R)	Missense	Substitution
DNA1431436B	FBXO11	chr2	48035529	48035530	AT		NM_001190274.1:c.2592_2593del	p.(I864fs)	frameshift	Deletion
DNA0401683U	CCDC88C	chr14	91763700	91763700	C	G	NM_001080414.3:c.3915G>C	p.(E1305D)	Missense	Substitution
DNA1302824ZU	SETD2	chr3	47161720	47161720		T	NM_014159.6:c.4405dup	p.(M1469fs)	frameshift	Insertion
DNA1217143B	SH3GLB1	chr1	87185253	87185253	A	G	NM_001206651.1:c.278A>G	p.(N93S)	Missense	Substitution
DNA1432172B	DYRK1A	chr21	38877731	38877731	A	G	NM_001396.3:c.1385A>G	p.(Y462C)	Missense	Substitution
DNA1305561ZU	HIST1H1B	chr6	27835110	27835110	C	T	NM_005322.2:c.198G>A	p.(K66K)	Synonymous	Substitution
DNA1422848B	PLEC	chr8	145000000	145000000	A	G	NM_201380.2:c.12679T>C	p.(F4227L)	Missense	Substitution
DNA1427301B	BTN2A1	chr6	26465455	26465455	C	T	NM_007049.4:c.755C>T	p.(P252L)	Missense	Substitution
DNA0402651B	EPN1	chr19	56190030	56190030	A	G	NM_001130071.1:c.370A>G	p.(I124V)	Missense	Substitution
DNA0915286B	DDX4	chr5	55088515	55088515	G	A	NM_024415.2:c.1349G>A	p.(R450H)	Missense	Substitution
DNA1433101B	SPATA13	chr13	24798232	24798232	G	T	NM_001166271.1:c.1165G>T	p.(V389L)	Missense	Substitution
DNA1118696B	PCDH15	chr10	55626595	55626595	T	C	NM_001142763.1:c.3539A>G	p.(N1180S)	Missense	Substitution
DNA1311534B	CATSPERD	chr19	5748187	5748187	C	T	NM_152784.3:c.825C>T	p.(T275T)	Synonymous	Substitution
DNA1425310B	LACTBL1	chr1	23280460	23280460	G	A	NM_001289974.1:c.816C>T	p.(Thr272Thr)	Synonymous	Substitution
DNA1315321B	RIMKLA	chr1	42875720	42875720	G	A	NM_173642.3:c.547G>A	p.(D183N)	Missense	Substitution
DNA1304261B	SLC39A12	chr10	18250718	18250718	C	G	NM_001145195.1:c.470C>G	p.(S157C)	Missense	Substitution
DNA1310114B	SF1	chr11	64537029	64537029	G	A	NM_001178030.1:c.907C>T	p.(R303W)	Missense	Substitution
DNA1305561ZU	CHD3	chr17	7804024	7804024	C	T	NM_001005271.2:c.3130C>T	p.(R1044W)	Missense	Substitution
DNA1431351B	MED12	chrX	70349234	70349234	G	A	NM_005120.2:c.3646G>A	p.(V1216M)	Missense	Substitution
DNA1422376B	ZNF483	chr9	114000000	114000000	C	T	NM_133464.2:c.260C>T	p.(T87M)	Missense	Substitution
DNA1308821B	SMARCA4	chr19	11130285	11130285	C	T	NM_001128849.1:c.2524C>T	p.(R842W)	Missense	Substitution
DNA1432435B	PPAPDC1B	chr8	38122034	38122034	A	G	NM_001102559.1:c.723T>C	p.(H241H)	Synonymous	Substitution
DNA1434551B	NAV1	chr1	202000000	202000000	C	A	NM_020443.4:c.2506C>A	p.(P836T)	Missense	Substitution
DNA1008012B	MAPK3	chr16	30129459	30129459	A	G	NM_002746.2:c.569T>C	p.(I190T)	Missense	Substitution
DNA1430800B	TBRG4	chr7	45140894	45140894	C	T	NM_001261834.1:c.1790G>A	p.(R597Q)	Missense	Substitution
DNA1427759B	AHDC1	chr1	27877820	27877820	G		NM_001029882.2:c.807del	p.(E270fs)	frameshift	Deletion
DNA1310009B	ANO1	chr11	70028630	70028630	C	G	NM_018043.5:c.2426C>G	p.(S809C)	Missense	Substitution
DNA1302824ZU	PDIA5	chr3	123000000	123000000	C	A	NM_006810.3:c.903C>A	p.(H301Q)	Missense	Substitution
DNA1313903B	DLST	chr14	75361051	75361051	C	T	NM_001933.4:c.709C>T	p.(R237C)	Missense	Substitution
DNA1430791B	PCDH15	chr10	55581969	55581969	C	T	NM_001142763.1:c.5538G>A	p.(E1846E)	Synonymous	Substitution
DNA1425262B	PLXDC2	chr10	20568705	20568705	C	T	NM_032812.7:c.1547C>T	p.(P516L)	Missense	Substitution
DNA1430791B	GCC2	chr2	109000000	109000000	G	A	NM_181453.3:c.2299G>A	p.(G767R)	Missense	Substitution
DNA1432518B	MDN1	chr6	90428680	90428680	G	A	NM_014611.1:c.6127C>T	p.(H2043Y)	Missense	Substitution
DNA1427304B	KIAA1549	chr7	139000000	139000000	A	G	NM_001164665.1:c.1651T>C	p.(S551P)	Missense	Substitution
DNA1307382B	FILIP1	chr6	76023922	76023922	A	G	NM_015687.2:c.1626T>C	p.(D542D)	Synonymous	Substitution
DNA1432164B	ASXL3	chr18	31318557	31318557	C	T	NM_030632.1:c.1189C>T	p.(Q397*)	Nonsense	Substitution
DNA1418232B	ANGPT2	chr8	6360638	6360638	C	T	NM_001147.2:c.1475G>A	p.(R492Q)	Missense	Substitution
DNA1424922B	PIGG	chr4	520882	520882	T	C	NM_001127178.1:c.2124T>C	p.(V708V)	Synonymous	Substitution
DNA1316194B	NR2F1	chr5	92921043	92921043	G	A	NM_005654.4:c.314G>A	p.(G105D)	Missense	Substitution
DNA1434050B	DCDC2C	chr2	3826474	3826474	G	A	NM_001287444.1:c.1023G>A	p.(Lys341Lys)	Synonymous	Substitution
DNA1423624B	HECTD4	chr12	113000000	113000000	C	T	NM_001109662.3:c.6835G>A	p.(A2279T)	Missense	Substitution
DNA1430800B	HTR6	chr1	19992402	19992402	C	T	NM_000871.1:c.156C>T	p.(C52C)	Synonymous	Substitution
DNA1211234B	ACTB	chr7	5567664	5567664		AGTA	NM_001101.3:c.955_956insTACT	p.(A319fs)	frameshift	Insertion
DNA1001168B	PPP1CB	chr2	29006800	29006800	A	C	NM_206876.1:c.548A>C	p.(E183A)	Missense	Substitution
DNA1313071B	ABCC8	chr11	17450208	17450208	C	T	NM_000352.3:c.1827G>A	p.(K609K)	Synonymous	Substitution
DNA1433975B	TOPORS	chr9	32542416	32542416	C	T	NM_005802.4:c.2107G>A	p.(E703K)	Missense	Substitution
DNA1435137B	EP300	chr22	41554419	41554425	GAGTTCT	GAAG	NM_001429.3:c.3507_3511delinsAG	p.(F1170_S1171delinsA)	Inframe	Insertion deletion
DNA1313061B	COL18A1	chr21	46908349	46908349	G	A	NM_030582.3:c.2454G>A	p.(P818P)	Synonymous	Substitution
DNA1309671B	FKBP11	chr12	49319164	49319164		AGA	NM_016594.2:c.47_48insTCT	p.(L18dup)	inframe	Insertion
DNA1400643B	C7orf26	chr7	6639797	6639797	C	T	NM_024067.2:c.918C>T	p.(T306T)	Synonymous	Substitution
DNA1419675B	NDEL1	chr17	8358179	8358179	G	A	NM_030808.4:c.766G>A	p.(V256M)	Missense	Substitution
DNA1431497B	ACTR6	chr12	101000000	101000000	G	A	NM_022496.4:c.806G>A	p.(R269H)	Missense	Substitution
DNA1500511B	FRAS1	chr4	79385220	79385220	A	G	NM_025074.6:c.6809A>G	p.(N2270S)	Missense	Substitution
DNA1316151B	KIF1A	chr2	242000000	242000000	A	T	NM_001244008.1:c.746T>A	p.(L249Q)	Missense	Substitution
DNA1429778B	INSR	chr19	7152746	7152746	A		NM_000208.2:c.2222del	p.(F741fs)	frameshift	Deletion
DNA1422848B	ARID1B	chr6	158000000	158000000	G	A	NM_020732.3:c.6038G>A	p.(W2013*)	Nonsense	Substitution
DNA1311099B	SDAD1	chr4	76879078	76879078	G	A	NM_018115.2:c.1500C>T	p.(T500T)	Synonymous	Substitution
DNA1019158B	SH2B1	chr16	28883967	28883967	C	T	NM_001145795.1:c.1838C>T	p.(S613L)	Missense	Substitution
DNA1316715B	MGA	chr15	42042797	42042797	T	C	NM_001164273.1:c.6992T>C	p.(V2331A)	Missense	Substitution
DNA1111418B	HOXD9	chr2	177000000	177000000	G	C	NM_014213.3:c.105G>C	p.(A35A)	Synonymous	Substitution
DNA1420013B	GPR32	chr19	51274575	51274575	C	T	NM_001506.2:c.718C>T	p.(R240W)	Missense	Substitution
DNA1428950B	SALL3	chr18	76755055	76755055	C	T	NM_171999.3:c.3064C>T	p.(Q1022*)	Nonsense	Substitution
DNA1315626B	TNKS	chr8	9538233	9538233	A	G	NM_003747.2:c.1032-2A>G	p.(?)	Canonical splice acceptor site	Substitution
DNA1432877B	GAB2	chr11	77930391	77930391	G	A	NM_080491.2:c.1958C>T	p.(A653V)	Missense	Substitution
DNA1420333B	FOXP1	chr3	71027010	71027010	G	C	NM_001244810.1:c.1317C>G	p.(Y439*)	Nonsense	Substitution
DNA1209073B	DYNC1H1	chr14	102000000	102000000	A	G	NM_001376.4:c.9709A>G	p.(N3237D)	Missense	Substitution
DNA1430522B	FLRT2	chr14	86088862	86088862	G	A	NM_013231.4:c.1004G>A	p.(R335Q)	Missense	Substitution
DNA1426983B	SCN1B	chr19	35530095	35530095	G	A	NM_001037.4:c.523G>A	p.(V175M)	Missense	Substitution
DNA1102178B	GPRC6A	chr6	117000000	117000000	C	T	NM_148963.2:c.274G>A	p.(G92R)	Missense	Substitution
DNA1317001B	LHFPL4	chr3	9593957	9593957	C		NM_198560.2:c.406+1del	p.(?)	Canonical splice donor site	Deletion
DNA1305328ZU	EHBP1L1	chr11	65350820	65350820	G	C	NM_001099409.1:c.2677G>C	p.(V893L)	Missense	Substitution
DNA1429138B	CSNK2A1	chr20	470455	470455	G	C	NM_177559.2:c.692C>G	p.(P231R)	Missense	Substitution
DNA1425895B	C5orf64	chr5	60999715	60999715	A	G	NM_173667.2:c.248A>G	p.(K83R)	Missense	Substitution
DNA1317001B	KCNK9	chr8	141000000	141000000	G	A	NM_016601.2:c.968C>T	p.(A323V)	Missense	Substitution
DNA1500301B	B3GNT3	chr19	17918889	17918889	C	T	NM_014256.3:c.273C>T	p.(H91H)	Synonymous	Substitution
DNA1432153B	PLEC	chr8	145000000	145000000	C	T	NM_000445.3:c.120G>A	p.(R40R)	Synonymous	Substitution
DNA1313798B	RHEB	chr7	151000000	151000000	A	G	NM_005614.3:c.202T>C	p.(S68P)	Missense	Substitution
DNA1100248B	KDM3B	chr5	138000000	138000000	A	T	NM_016604.3:c.3095A>T	p.(D1032V)	Missense	Substitution
DNA1435110B	ENKD1	chr16	67697352	67697352	C	T	NM_032140.1:c.851G>A	p.(R284Q)	Missense	Substitution
DNA1208121B	PHIP	chr6	79770397	79770397	G	A	NM_017934.5:c.328C>T	p.(R110C)	Missense	Substitution
DNA024906B	EEF1A2	chr20	62121919	62121919	G	T	NM_001958.3:c.942C>A	p.(N314K)	Missense	Substitution
DNA1302108Z	CHRNA5	chr15	78882974	78882974	G	A	NM_000745.3:c.1241G>A	p.(R414H)	Missense	Substitution
DNA1432397B	RANBP6	chr9	6015583	6015583	C	G	NM_012416.3:c.25G>C	p.(V9L)	Missense	Substitution
DNA1218923B	SUV420H1	chr11	67953389	67953389		CATT	NM_017635.3:c.163_166dup	p.(G56fs)	frameshift	Insertion
DNA1426326B	FBXO31	chr16	87393949	87393949	G	A	NM_024735.3:c.364C>T	p.(R122W)	Missense	Substitution
DNA1310081B	KIAA2022	chrX	73961685	73961685	C	A	NM_001008537.2:c.2707G>T	p.(E903*)	Nonsense	Substitution
DNA1422323B	NXPH3	chr17	47656399	47656399	G	A	NM_007225.2:c.496G>A	p.(E166K)	Missense	Substitution
DNA1313190B	ANGPTL3	chr1	63064475	63064475	C	A	NM_014495.3:c.604C>A	p.(Q202K)	Missense	Substitution
DNA1306560B	RPRM	chr2	154000000	154000000	C	A	NM_019845.2:c.69G>T	p.(L23L)	Synonymous	Substitution
DNA1308765B	MAML3	chr4	141000000	141000000	G	A	NM_018717.4:c.2968C>T	p.(L990F)	Missense	Substitution
DNA1431322B	SPRED2	chr2	65541144	65541144	A		NM_181784.2:c.748del	p.(S250fs)	frameshift	Deletion
DNA1305760ZU	HUWE1	chrX	53565383	53565383	G	A	NM_031407.5:c.11911C>T	p.(R3971W)	Missense	Substitution
DNA1419076B	RPL5	chr1	93297672	93297672	A	G	NM_000969.3:c.1A>G	p.(M1?)	Start loss	Substitution
DNA1432736B	DPP8	chr15	65743440	65743440	C	T	NM_197960.2:c.2471G>A	p.(R824H)	Missense	Substitution
DNA1316356B	OLA1	chr2	175000000	175000000	A	G	NM_013341.3:c.727T>C	p.(W243R)	Missense	Substitution
DNA1302169Z	FOXC2	chr16	86600973	86600973	A	G	NM_005251.2:c.32A>G	p.(N11S)	Missense	Substitution
DNA1431372B	FOXP2	chr7	114000000	114000000	C	T	NM_148898.3:c.1201C>T	p.(R401*)	Nonsense	Substitution
DNA1426529B	KMT2A	chr11	118000000	118000000		A	NM_001197104.1:c.2461dup	p.(S821fs)	frameshift	Insertion
DNA1313517B	ZNF317	chr19	9271738	9271738	C	G	NM_020933.4:c.1417C>G	p.(R473G)	Missense	Substitution
DNA1116795B	ZAN	chr7	100000000	100000000	G	A	NM_003386.1:c.7879G>A	p.(G2627S)	Missense	Substitution
DNA1304293B	FAT2	chr5	151000000	151000000	C	G	NM_001447.2:c.3653G>C	p.(G1218A)	Missense	Substitution
DNA1436621B	LGI2	chr4	25005792	25005792	C	T	NM_018176.3:c.919G>A	p.(E307K)	Missense	Substitution
DNA1424140B	LRP1	chr12	57594510	57594510	C		NM_002332.2:c.10138del	p.(Q3380fs)	frameshift	Deletion
DNA1314028B	NACC1	chr19	13246913	13246913	C	T	NM_052876.3:c.892C>T	p.(R298W)	Missense	Substitution
DNA1426426B	ELOVL1	chr1	43830946	43830946	T	A	NM_001256399.1:c.148A>T	p.(M50L)	Missense	Substitution
DNA0915499B	TCERG1	chr5	146000000	146000000	G	A	NM_006706.3:c.2359G>A	p.(D787N)	Missense	Substitution
DNA1430081B	GRIN2A	chr16	9923328	9923328	C	T	NM_001134407.1:c.1959G>A	p.(M653I)	Missense	Substitution
DNA1422234B	PRR11	chr17	57271013	57271013	C	T	NM_018304.3:c.563C>T	p.(P188L)	Missense	Substitution
DNA1316151B	PKHD1	chr6	51613070	51613070	T	C	NM_138694.3:c.9344A>G	p.(E3115G)	Missense	Substitution
DNA1427739B	PRG4	chr1	186000000	186000000	G	A	NM_005807.3:c.822G>A	p.(T274T)	Synonymous	Substitution
DNA1015679B	SULF2	chr20	46318884	46318884	G	A	NM_018837.3:c.723C>T	p.(N241N)	Synonymous	Substitution
DNA1429204B	C3	chr19	6679160	6679160	C	A	NM_000064.2:c.4606G>T	p.(A1536S)	Missense	Substitution
DNA1418961B	PRAF2	chrX	48930091	48930091	C	T	NM_007213.1:c.397+1G>A	p.(?)	Canonical splice donor site	Substitution
DNA1419449B	ARHGDIA	chr17	79826787	79826787	A	T	NM_001185077.1:c.580T>A	p.(W194R)	Missense	Substitution
DNA1421432B	SETX	chr9	135000000	135000000	ATC		NM_015046.5:c.793_795del	p.(D265del)	inframe	Deletion
DNA1316194B	KRT32	chr17	39620679	39620679	C	G	NM_002278.3:c.725G>C	p.(R242P)	Missense	Substitution
DNA1428103B	JUP	chr17	39919377	39919377	G	A	NM_021991.2:c.1355C>T	p.(T452M)	Missense	Substitution
DNA1429750B	TNFRSF19	chr13	24234505	24234505	G	C	NM_018647.3:c.612G>C	p.(W204C)	Missense	Substitution
DNA1310642B	RRBP1	chr20	17602549	17602549	A	G	NM_001042576.1:c.1892T>C	p.(M631T)	Missense	Substitution
DNA1423458B	ACSL6	chr5	131000000	131000000	G	A	NM_015256.3:c.36C>T	p.(L12L)	Synonymous	Substitution
DNA1304293B	SEMA3E	chr7	83014697	83014697	G	A	NM_012431.2:c.1788C>T	p.(N596N)	Synonymous	Substitution
DNA1423868B	POLR3B	chr12	107000000	107000000	G	A	NM_018082.5:c.2731G>A	p.(V911I)	Missense	Substitution
DNA1209242B	CDH11	chr16	65022240	65022240		T	NM_001797.2:c.818dup	p.(Y273*)	Premature termination codon	Insertion
DNA1302001U	TBC1D22A	chr22	47188473	47188473	C	T	NM_014346.2:c.119C>T	p.(T40I)	Missense	Substitution
DNA1434428B	UGGT2	chr13	96485190	96485190	G	T	NM_020121.3:c.4519C>A	p.(Q1507K)	Missense	Substitution
DNA1431322B	FAM71D	chr14	67669903	67669903	C	T	NM_173526.3:c.252C>T	p.(P84P)	Synonymous	Substitution
DNA1429309B	SPTBN2	chr11	66478461	66478461	G	T	NM_006946.2:c.812C>A	p.(T271N)	Missense	Substitution
DNA1419658B	PMFBP1	chr16	72164251	72164251	C	T	NM_031293.2:c.1643G>A	p.(R548Q)	Missense	Substitution
DNA1400354B	TRMT2A	chr22	20102135	20102135	C	A	NM_182984.4:c.1195G>T	p.(G399W)	Missense	Substitution
DNA1429200B	PIK3R1	chr5	67591099	67591099	C	G	NM_181523.2:c.1692C>G	p.(N564K)	Missense	Substitution
DNA1423211B	SDK1	chr7	4215447	4215447	G	A	NM_152744.3:c.4977G>A	p.(S1659S)	Synonymous	Substitution
DNA1304938U	KCNH2	chr7	151000000	151000000	G	A	NM_172056.2:c.2622C>T	p.(P874P)	Synonymous	Substitution
DNA1312235B	MEGF10	chr5	127000000	127000000	G	T	NM_001256545.1:c.2362+1G>T	p.(?)	Canonical splice donor site	Substitution
DNA1109177B	GMPPB	chr3	49760504	49760504	T	A	NM_013334.3:c.303A>T	p.(A101A)	Synonymous	Substitution
DNA1420467B	PLEC	chr8	145000000	145000000	C	T	NM_201380.2:c.13411G>A	p.(D4471N)	Missense	Substitution
DNA1316731B	NYNRIN	chr14	24878373	24878373	G	A	NM_025081.2:c.1373G>A	p.(S458N)	Missense	Substitution
DNA1428212B	MUC16	chr19	9076424	9076424	G	A	NM_024690.2:c.11022C>T	p.(I3674I)	Synonymous	Substitution
DNA1433975B	OLFM1	chr9	138000000	138000000	C	G	NM_014279.4:c.568C>G	p.(Q190E)	Missense	Substitution
DNA1419044B	ZBTB38	chr3	141000000	141000000	A	G	NM_001080412.2:c.2796A>G	p.(K932K)	Synonymous	Substitution
DNA1434426B	PRPF18	chr10	13658524	13658524	A	G	NM_003675.3:c.919A>G	p.(N307D)	Missense	Substitution
DNA1306148U	CCDC146	chr7	76911989	76911989	A	T	NM_020879.2:c.2035A>T	p.(I679F)	Missense	Substitution
DNA1316148B	FOXG1	chr14	29237215	29237215	C	T	NM_005249.4:c.730C>T	p.(R244C)	Missense	Substitution
DNA1433970B	PUF60	chr8	145000000	145000000	A	G	NM_078480.2:c.1448T>C	p.(V483A)	Missense	Substitution
DNA1427829B	BRS3	chrX	136000000	136000000	G	C	NM_001727.1:c.366G>C	p.(V122V)	Synonymous	Substitution
DNA1316842B	SRCAP	chr16	30723271	30723274	ACAG	CA	NM_006662.2:c.1608_1611delinsCA	p.(Q537fs)	frameshift	Deletion
DNA1432032B	BRF1	chr14	106000000	106000000	C	T	NM_001242790.1:c.623G>A	p.(G208E)	Missense	Substitution
DNA1300999B	CGNL1	chr15	57730563	57730563	C	G	NM_032866.4:c.366C>G	p.(L122L)	Synonymous	Substitution
DNA1400756B	ZNF512	chr2	27844224	27844224	C	A	NM_032434.3:c.1600C>A	p.(L534M)	Missense	Substitution
DNA1430394B	TRIO	chr5	14378160	14378160	T	C	NM_007118.2:c.3371T>C	p.(L1124S)	Missense	Substitution
DNA1306589ZU	ZKSCAN2	chr16	25258261	25258261	A	G	NM_001012981.4:c.1256T>C	p.(F419S)	Missense	Substitution
DNA1429619B	KDM5C	chrX	53240839	53240839	T	C	NM_001146702.1:c.1042-2A>G	p.(?)	Canonical splice acceptor site	Substitution
DNA1425466B	POGZ	chr1	151000000	151000000	C	T	NM_015100.3:c.2432+1G>A	p.(?)	Canonical splice donor site	Substitution
DNA1110413B	PNOC	chr8	28196673	28196673	G	A	NM_006228.3:c.243G>A	p.(A81A)	Synonymous	Substitution
DNA1400888B	SMAP1	chr6	71501404	71501404	G	A	NM_001044305.2:c.427G>A	p.(D143N)	Missense	Substitution
DNA0915499B	ZNF148	chr3	125000000	125000000	T	A	NM_021964.2:c.1792A>T	p.(K598*)	Nonsense	Substitution
DNA1418961B	PURA	chr5	139000000	139000000	G	C	NM_005859.4:c.565G>C	p.(A189P)	Missense	Substitution
DNA1308440B	ARHGAP32	chr11	129000000	129000000	G	C	NM_001142685.1:c.4326C>G	p.(S1442S)	Synonymous	Substitution
DNA1311099B	ITLN2	chr1	161000000	161000000	A	G	NM_080878.2:c.645T>C	p.(N215N)	Synonymous	Substitution
DNA1432019B	SRPR	chr11	126000000	126000000	C	G	NM_003139.3:c.201+1G>C	p.(?)	Canonical splice donor site	Substitution
DNA1431429B	TCF20	chr22	42608815	42608815	G	A	NM_005650.2:c.2497C>T	p.(Q833*)	Nonsense	Substitution
DNA1310839B	TMEM53	chr1	45120291	45120291	G	A	NM_024587.2:c.774C>T	p.(D258D)	Synonymous	Substitution
DNA1421985B	POU3F3	chr2	105000000	105000000	C	A	NM_006236.1:c.1284C>A	p.(C428*)	Nonsense	Substitution
DNA1419740B	TLK2	chr17	60689765	60689765	C	T	NM_006852.3:c.2092C>T	p.(R698*)	Nonsense	Substitution
DNA1432172B	PHLDB1	chr11	119000000	119000000	G	A	NM_015157.3:c.2698G>A	p.(G900S)	Missense	Substitution
DNA1436621B	GPN2	chr1	27215543	27215543	G	A	NM_018066.3:c.485C>T	p.(S162F)	Missense	Substitution
DNA1316234B	GRIA1	chr5	153000000	153000000	T	C	NM_000827.3:c.11T>C	p.(I4T)	Missense	Substitution
DNA1316225B	SLC7A4	chr22	21385479	21385479	A	G	NM_004173.2:c.623T>C	p.(F208S)	Missense	Substitution
DNA1312882B	SLC9A3	chr5	491987	491987	G	A	NM_004174.2:c.411C>T	p.(F137F)	Synonymous	Substitution
DNA1423624B	KBTBD7	chr13	41766839	41766839	A	G	NM_032138.4:c.1555T>C	p.(C519R)	Missense	Substitution
DNA1309097U	WHSC1	chr4	1976627	1976627	C	T	NM_001042424.2:c.3410C>T	p.(S1137F)	Missense	Substitution
DNA1310396B	PPM1D	chr17	58734201	58734201		G	NM_003620.3:c.1260+1dup	p.(?)	Canonical splice donor site	Insertion
DNA1422119B	CEP85L	chr6	119000000	119000000	C	T	NM_001178035.1:c.2398G>A	p.(D800N)	Missense	Substitution
DNA1210321B	MYPN	chr10	69933924	69933924	T	C	NM_001256267.1:c.2075T>C	p.(M692T)	Missense	Substitution
DNA1312812B	TBR1	chr2	162000000	162000000		GGGCGCCCGC	NM_006593.2:c.1635_1644dup	p.(S549fs)	frameshift	Insertion
DNA1423784B	KAT6B	chr10	76744953	76744953	C		NM_001256468.1:c.1940del	p.(T647fs)	frameshift	Deletion
DNA1420333B	DES	chr2	220000000	220000000	C	T	NM_001927.3:c.933C>T	p.(N311N)	Synonymous	Substitution
DNA1400324B	PRX	chr19	40900135	40900135	C	T	NM_181882.2:c.4124G>A	p.(R1375Q)	Missense	Substitution
DNA1431782B	RGAG4	chrX	71350628	71350628		A	NM_001024455.3:c.762dup	p.(A255fs)	frameshift	Insertion
DNA1422376B	ARHGAP15	chr2	145000000	145000000	G	A	NM_018460.3:c.1245-1G>A	p.(?)	Canonical splice acceptor site	Substitution
DNA1210296B	PPP2R5D	chr6	42975009	42975009	G	A	NM_006245.3:c.598G>A	p.(E200K)	Missense	Substitution
DNA1432698B	BAZ2B	chr2	160000000	160000000	C	G	NM_013450.2:c.3333G>C	p.(V1111V)	Synonymous	Substitution
DNA1421406B	DDX3X	chrX	41203490	41203490	A	G	NM_001356.4:c.865-2A>G	p.(?)	Canonical splice acceptor site	Substitution
DNA0914275B	TTN	chr2	179000000	179000000	T	A	NM_001267550.1:c.72256A>T	p.(N24086Y)	Missense	Substitution
DNA1500085B	COL4A5	chrX	108000000	108000000	C	T	NM_000495.4:c.922C>T	p.(Q308*)	Nonsense	Substitution
DNA1430800B	CTNNA2	chr2	80816471	80816471	G	C	NM_004389.3:c.2050G>C	p.(A684P)	Missense	Substitution
DNA1419849B	ZNF592	chr15	85327708	85327708	G	A	NM_014630.2:c.1802G>A	p.(S601N)	Missense	Substitution
DNA1423186B	HES5	chr1	2461379	2461379	C	A	NM_001010926.3:c.126G>T	p.(L42L)	Synonymous	Substitution
DNA1423458B	RAB11FIP1	chr8	37734693	37734693	G	A	NM_001002814.2:c.748C>T	p.(P250S)	Missense	Substitution
DNA1316225B	USP9X	chrX	41031089	41031089	A	G	NM_001039590.2:c.3028-2A>G	p.(?)	Canonical splice acceptor site	Substitution
DNA1425778B	MARK4	chr19	45805828	45805828	G	A	NM_001199867.1:c.2119G>A	p.(E707K)	Missense	Substitution
DNA1425328B	SMARCA2	chr9	2088540	2088540	G	A	NM_003070.3:c.2810G>A	p.(R937H)	Missense	Substitution
DNA1007060B	COPS2	chr15	49436464	49436464	A	C	NM_001143887.1:c.206T>G	p.(F69C)	Missense	Substitution
DNA1501084B	PAF1	chr19	39879928	39879928	T	A	NM_019088.3:c.455A>T	p.(E152V)	Missense	Substitution
DNA1400791B	OIT3	chr10	74684370	74684370	C	T	NM_152635.1:c.1335C>T	p.(D445D)	Synonymous	Substitution
DNA1425588B	RBM39	chr20	34319893	34319893	C	T	NM_184234.2:c.266G>A	p.(R89Q)	Missense	Substitution
DNA1313931B	SON	chr21	34926568	34926568		AA	NM_138927.1:c.5031_5032insAA	p.(D1678fs)	frameshift	Insertion
DNA1202607B	FIGN	chr2	164000000	164000000	C	T	NM_018086.2:c.301G>A	p.(G101S)	Missense	Substitution
DNA1419038B	KCNQ3	chr8	133000000	133000000	C	T	NM_004519.3:c.2545G>A	p.(G849S)	Missense	Substitution
DNA1425022B	SYT4	chr18	40853841	40853841	C	T	NM_020783.3:c.553G>A	p.(E185K)	Missense	Substitution
DNA1428109B	KAT6A	chr8	41791073	41791073	G	C	NM_001099412.1:c.4665C>G	p.(S1555R)	Missense	Substitution
DNA1307022B	NEK8	chr17	27069000	27069000	C	T	NM_178170.2:c.2074C>T	p.(P692S)	Missense	Substitution
DNA1430374B	KIF1A	chr2	242000000	242000000	G	A	NM_001244008.1:c.1138C>T	p.(R380W)	Missense	Substitution
DNA1209993B	TEX15	chr8	30700874	30700874	A	G	NM_031271.3:c.5660T>C	p.(I1887T)	Missense	Substitution
DNA1429043B	TAS2R14	chr12	11091447	11091447	G	A	NM_023922.1:c.360C>T	p.(L120L)	Synonymous	Substitution
DNA1307619B	SGK223	chr8	8234050	8234050	C	T	NM_001080826.1:c.1869G>A	p.(R623R)	Synonymous	Substitution
DNA1425328B	NOS2	chr17	26089842	26089847	CCACGG		NM_000625.4:c.2777_2782del	p.(A926_V927del)	inframe	Deletion
DNA0708014B	TAGAP	chr6	159000000	159000000	T	G	NM_054114.4:c.2069A>C	p.(E690A)	Missense	Substitution
DNA1210801U	SC5D	chr11	121000000	121000000	G	A	NM_006918.4:c.751G>A	p.(G251S)	Missense	Substitution
DNA1419325B	CTNNB1	chr3	41275254	41275254	C	T	NM_001098209.1:c.1420C>T	p.(R474*)	Nonsense	Substitution
DNA1429176B	KAT6B	chr10	76602791	76602791	C	G	NM_012330.3:c.176C>G	p.(S59*)	Nonsense	Substitution
DNA1423458B	GAB1	chr4	144000000	144000000	G	A	NM_207123.2:c.1171G>A	p.(V391M)	Missense	Substitution
DNA1425778B	WIPI2	chr7	5269296	5269296	C	T	NM_015610.3:c.1179C>T	p.(C393C)	Synonymous	Substitution
DNA1423403B	ZNF805	chr19	57765103	57765103	A	C	NM_001023563.3:c.916A>C	p.(N306H)	Missense	Substitution
DNA1433101B	SLC35E3	chr12	69153021	69153021	T	C	NM_018656.2:c.755+2T>C	p.(?)	Canonical splice donor site	Substitution
DNA0402651B	MDN1	chr6	90371813	90371813	A	G	NM_014611.1:c.14558T>C	p.(I4853T)	Missense	Substitution
DNA1500793B	PLXNA1	chr3	127000000	127000000	C	T	NM_032242.3:c.5310C>T	p.(D1770D)	Synonymous	Substitution
DNA1313190B	GRIN2B	chr12	13768132	13768132	C	T	NM_000834.3:c.1570G>A	p.(D524N)	Missense	Substitution
DNA0910534B	EPS15	chr1	51822421	51822423	TCT		NM_001981.2:c.2640_2642del	p.(E880del)	inframe	Deletion
DNA1208946B	TAF1	chrX	70618477	70618477	C	T	NM_004606.3:c.3736C>T	p.(R1246W)	Missense	Substitution
DNA1422813B	KIAA2022	chrX	73960933	73960933		T	NM_001008537.2:c.3458dup	p.(N1153fs)	frameshift	Insertion
DNA1423774B	PEAK1	chr15	77471477	77471477	A	C	NM_024776.3:c.2792T>G	p.(F931C)	Missense	Substitution
DNA1419294B	SHOC2	chr10	113000000	113000000	A	G	NM_007373.3:c.4A>G	p.(S2G)	Missense	Substitution
DNA1421857B	PSMC4	chr19	40486241	40486241	C	T	NM_006503.3:c.967C>T	p.(R323W)	Missense	Substitution
DNA1432172B	SRRM2	chr16	2816656	2816656	C	T	NM_016333.3:c.6127C>T	p.(R2043*)	Nonsense	Substitution
DNA1313903B	PSMD14	chr2	162000000	162000000	A	G	NM_005805.5:c.160A>G	p.(M54V)	Missense	Substitution
DNA1429456B	DDX3X	chrX	41200853	41200853		G	NM_001356.4:c.269dup	p.(S90fs)	frameshift	Insertion
DNA1434165B	PPP2R5D	chr6	42975003	42975003	G	A	NM_006245.3:c.592G>A	p.(E198K)	Missense	Substitution
DNA1305427ZU	MTUS1	chr8	17612573	17612573	A	G	NM_001001924.2:c.744T>C	p.(D248D)	Synonymous	Substitution
DNA1431033B2	DLG4	chr17	7099876	7099876	G	A	NM_001365.3:c.1231C>T	p.(R411*)	Nonsense	Substitution
DNA1431369B	SETD2	chr3	47155435	47155437	TGC		NM_014159.6:c.4644_4646del	p.(Q1548del)	inframe	Deletion
DNA1423211B	MMP24	chr20	33859402	33859402	C	T	NM_006690.3:c.1364C>T	p.(T455M)	Missense	Substitution
DNA1426219B	KMT2A	chr11	118000000	118000000		T	NM_001197104.1:c.11841dup	p.(K3948*)	Premature termination codon	Insertion
DNA1315259B	ADORA1	chr1	203000000	203000000	G	T	NM_000674.2:c.496G>T	p.(V166L)	Missense	Substitution
DNA1313517B	CCNY	chr10	35819099	35819099	G	A	NM_145012.4:c.507G>A	p.(K169K)	Synonymous	Substitution
DNA1419849B	PHF14	chr7	11091342	11091342	G	A	NM_014660.3:c.2416G>A	p.(E806K)	Missense	Substitution
DNA1215522B	ZNF462	chr9	110000000	110000000	C	T	NM_021224.4:c.2371C>T	p.(L791F)	Missense	Substitution
DNA1314603B	AMPD2	chr1	110000000	110000000		ATGA	NM_004037.6:c.2411_2412insATGA	p.(M804fs)	frameshift	Insertion
DNA1006611B	SUOX	chr12	56398256	56398256	C	T	NM_001032386.1:c.1083C>T	p.(H361H)	Synonymous	Substitution
DNA1219231U	ADNP	chr20	49509063	49509063	G	A	NM_015339.2:c.2188C>T	p.(R730*)	Nonsense	Substitution
DNA1400756B	ADAP2	chr17	29250039	29250039	G	A	NM_018404.2:c.176G>A	p.(S59N)	Missense	Substitution
DNA1424140B	SORL1	chr11	121000000	121000000	A	G	NM_003105.5:c.4440A>G	p.(Q1480Q)	Synonymous	Substitution
DNA1310782B	ATXN10	chr22	46136313	46136313	C	T	NM_013236.3:c.1068C>T	p.(C356C)	Synonymous	Substitution
DNA1429043B	ANKRD31	chr5	74442708	74442708	T	C	NM_001164443.1:c.2528A>G	p.(H843R)	Missense	Substitution
DNA1427714B	LRRK1	chr15	102000000	102000000	C	T	NM_024652.3:c.549C>T	p.(Y183Y)	Synonymous	Substitution
DNA1424526B	HIST1H3I	chr6	27839956	27839956	G	T	NM_003533.2:c.138C>A	p.(T46T)	Synonymous	Substitution
DNA1315865B	DYNC1H1	chr14	103000000	103000000	C	G	NM_001376.4:c.12116C>G	p.(T4039S)	Missense	Substitution
DNA1431369B	HIST1H4G	chr6	26246989	26246989	T	C	NM_003547.2:c.217A>G	p.(N73D)	Missense	Substitution
DNA1116795B	SATB2	chr2	200000000	200000000	T	A	NM_001172509.1:c.688A>T	p.(K230*)	Nonsense	Substitution
DNA1418341B	ZNF804B	chr7	88964655	88964655	T	C	NM_181646.2:c.2359T>C	p.(L787L)	Synonymous	Substitution
DNA1310445B	KAT6B	chr10	76737197	76737197	T	A	NM_001256468.1:c.1566+2T>A	p.(?)	Canonical splice donor site	Substitution
DNA1423043B	NOL8	chr9	95078142	95078142	T	C	NM_017948.5:c.765A>G	p.(Q255Q)	Synonymous	Substitution
DNA1500301B	GAL3ST1	chr22	30950980	30950980	G	C	NM_004861.1:c.1232C>G	p.(T411S)	Missense	Substitution
DNA1421112B2	NPAS3	chr14	34269016	34269016	G	A	NM_001164749.1:c.1503G>A	p.(K501K)	Synonymous	Substitution
DNA1309097U	EXO1	chr1	242000000	242000000	G	A	NM_130398.3:c.898G>A	p.(A300T)	Missense	Substitution
DNA1424429B	SLC27A6	chr5	128000000	128000000	C	T	NM_014031.3:c.447C>T	p.(R149R)	Synonymous	Substitution
DNA1010434B	LIG3	chr17	33321325	33321325	A	G	NM_013975.3:c.1486A>G	p.(M496V)	Missense	Substitution
DNA1429031B	WFDC2	chr20	44108600	44108600	C	G	NM_006103.3:c.242C>G	p.(P81R)	Missense	Substitution
DNA1311256B	ARID1B	chr6	158000000	158000000	C	T	NM_020732.3:c.6511C>T	p.(Q2171*)	Nonsense	Substitution
DNA1429116B	CCDC168	chr13	103000000	103000000	AG		NM_001146197.1:c.6672_6673del	p.(L2225fs)	frameshift	Deletion
DNA1217384B	CEACAM18	chr19	51983731	51983731	A	G	NM_001278392.1:c.197A>G	p.(N66S)	Missense	Substitution
DNA1421857B	KIAA0825	chr5	93807314	93807314	A	G	NM_001145678.1:c.1578T>C	p.(A526A)	Synonymous	Substitution
DNA1111438B	CD34	chr1	208000000	208000000	T	C	NM_001025109.1:c.1102A>G	p.(T368A)	Missense	Substitution
DNA1500511B	PTPRS	chr19	5245857	5245857	C	T	NM_002850.3:c.918G>A	p.(S306S)	Synonymous	Substitution
DNA1422234B	PCNT	chr21	47817263	47817263	C	A	NM_006031.5:c.4301C>A	p.(S1434Y)	Missense	Substitution
DNA1430360B	USP46	chr4	53476743	53476743	T	C	NM_022832.3:c.602A>G	p.(D201G)	Missense	Substitution
DNA1308780B	SERPIND1	chr22	21134428	21134428		G	NM_000185.3:c.829dup	p.(A277fs)	frameshift	Insertion
DNA1422072B	VPS37B	chr12	123000000	123000000	CTGT		NM_024667.2:c.288_291del	p.(Arg96fs)	frameshift	Deletion
DNA1431187B	ZNF460	chr19	57802817	57802817	A	G	NM_006635.3:c.908A>G	p.(N303S)	Missense	Substitution
DNA1419740B	FAM188B	chr7	30821703	30821703	C	G	NM_032222.2:c.294C>G	p.(L98L)	Synonymous	Substitution
DNA1308351B	AGAP2	chr12	58125404	58125404	C	T	NM_001122772.2:c.1975G>A	p.(E659K)	Missense	Substitution
DNA1420363B	COL4A3BP	chr5	74712811	74712811	C	T	NM_001130105.1:c.1111G>A	p.(G371R)	Missense	Substitution
DNA0400455B	SMARCA4	chr19	11132465	11132465	C	T	NM_001128849.1:c.2681C>T	p.(T894M)	Missense	Substitution
DNA1311982B	TROAP	chr12	49724001	49724001	A	G	NM_005480.3:c.1373A>G	p.(N458S)	Missense	Substitution
DNA1430479B	MYT1L	chr2	1926366	1926366	C	T	NM_015025.2:c.1175G>A	p.(R392Q)	Missense	Substitution
DNA1310839B	METTL18	chr1	170000000	170000000	A	G	NM_033418.2:c.781T>C	p.(Y261H)	Missense	Substitution
DNA1431196B	PCSK5	chr9	78789965	78789965	A	G	NM_001190482.1:c.1820A>G	p.(N607S)	Missense	Substitution
DNA1316098B	PURA	chr5	139000000	139000000	G	C	NM_005859.4:c.734G>C	p.(R245P)	Missense	Substitution
DNA1432744B	DGKE	chr17	54939526	54939526	G	A	NM_003647.2:c.1438G>A	p.(V480I)	Missense	Substitution
DNA1500859B	BTD	chr3	15686067	15686067	C	T	NM_000060.2:c.704C>T	p.(P235L)	Missense	Substitution
DNA1418678B	ARID1B	chr6	158000000	158000000	C	G	NM_020732.3:c.4847C>G	p.(S1616*)	Nonsense	Substitution
DNA1316236B	VPS13D	chr1	12378262	12378262	C	T	NM_015378.2:c.7282C>T	p.(P2428S)	Missense	Substitution
DNA1423774B	SHISA6	chr17	11461352	11461352	C	T	NM_207386.3:c.1387C>T	p.(R463W)	Missense	Substitution
DNA1314634B	POGZ	chr1	151000000	151000000	G	A	NM_015100.3:c.3847C>T	p.(Q1283*)	Nonsense	Substitution
DNA1015002B	FLNA	chrX	154000000	154000000	C	T	NM_001110556.1:c.854G>A	p.(R285H)	Missense	Substitution
DNA1421992B	CHD2	chr15	93499777	93499780	TGAT		NM_001271.3:c.1903_1906del	p.(D635fs)	frameshift	Deletion
DNA1429750B	RYR2	chr1	238000000	238000000	G	A	NM_001035.2:c.3321G>A	p.(T1107T)	Synonymous	Substitution
DNA1400519B	ARID4A	chr14	58785483	58785483	G	T	NM_002892.3:c.409G>T	p.(A137S)	Missense	Substitution
DNA1310084B	SCN8A	chr12	52082568	52082568	G	A	NM_014191.3:c.641G>A	p.(G214D)	Missense	Substitution
DNA1303092ZU	SETBP1	chr18	42281348	42281349	AG		NM_015559.2:c.39_40del	p.(G15fs)	frameshift	Deletion
DNA1208960B	MTHFD1L	chr6	151000000	151000000		T	NM_015440.3:c.1605dup	p.(Q536fs)	frameshift	Insertion
DNA1418614B	ZNF830	chr17	33289581	33289581	T	G	NM_052857.3:c.996T>G	p.(L332L)	Synonymous	Substitution
DNA1431193B	OR2S2	chr9	35957550	35957550	A	T	NM_019897.2:c.546T>A	p.(I182I)	Synonymous	Substitution
DNA1315626B	VCPIP1	chr8	67546767	67546767	G	C	NM_025054.4:c.3638C>G	p.(T1213S)	Missense	Substitution
DNA1423387B	PHLDB1	chr11	118000000	118000000	G	A	NM_015157.3:c.1424G>A	p.(R475Q)	Missense	Substitution
DNA1420467B	KMT2A	chr11	118000000	118000000	G	T	NM_001197104.1:c.8531G>T	p.(C2844F)	Missense	Substitution
DNA1314898B	BZRAP1	chr17	56387903	56387903	G	A	NM_004758.3:c.3669C>T	p.(D1223D)	Synonymous	Substitution
DNA1210296B	METTL14	chr4	120000000	120000000	C	G	NM_020961.2:c.1364C>G	p.(P455R)	Missense	Substitution
DNA1428137B	TENM3	chr4	184000000	184000000	A	G	NM_001080477.1:c.3591A>G	p.(I1197M)	Missense	Substitution
DNA1302108Z	POLR3A	chr10	79764590	79764590	T	A	NM_007055.3:c.2131A>T	p.(K711*)	Nonsense	Substitution
DNA1422119B	TCF4	chr18	53017619	53017619	G	A	NM_001243226.1:c.826C>T	p.(R276*)	Nonsense	Substitution
DNA1429043B	ZEB2	chr2	145000000	145000000	C	T	NM_014795.3:c.3170G>A	p.(C1057Y)	Missense	Substitution
DNA1419740B	SLC26A4	chr7	107000000	107000000	G	A	NM_000441.1:c.1919G>A	p.(W640*)	Nonsense	Substitution
DNA1419144B	DDX3X	chrX	41204712	41204712		CT	NM_001356.4:c.1229_1230dup	p.(T411fs)	frameshift	Insertion
DNA1312849B	SLC3A1	chr2	44528205	44528205	G	A	NM_000341.3:c.1075G>A	p.(D359N)	Missense	Substitution
DNA1420675B	RNF40	chr16	30779462	30779462	C	A	NM_014771.3:c.1590C>A	p.(P530P)	Synonymous	Substitution
DNA1429750B	ARVCF	chr22	19960653	19960654	GA		NM_001670.2:c.2426_2427del	p.(L809fs)	frameshift	Deletion
DNA1102257B	ZBTB3	chr11	62520743	62520743	T	C	NM_024784.3:c.544A>G	p.(K182E)	Missense	Substitution
DNA1311342B	DYNC2H1	chr11	103000000	103000000	G	A	NM_001080463.1:c.11261G>A	p.(G3754E)	Missense	Substitution
DNA1423043B	HEG1	chr3	125000000	125000000	T	G	NM_020733.1:c.2204A>C	p.(Q735P)	Missense	Substitution
DNA1432019B	ARSJ	chr4	115000000	115000000	A	G	NM_024590.3:c.586T>C	p.(F196L)	Missense	Substitution
DNA1012641B	GRIN2B	chr12	13724793	13724793	T	C	NM_000834.3:c.2116A>G	p.(M706V)	Missense	Substitution
DNA1423211B	SUPT6H	chr17	27005953	27005953	C	T	NM_003170.3:c.1321C>T	p.(R441W)	Missense	Substitution
DNA1421778B	CTBP2	chr10	127000000	127000000	C	T	NM_022802.2:c.811G>A	p.(E271K)	Missense	Substitution
DNA1118696B	DNAH11	chr7	21939720	21939733	CACGGACTCTTCAT		NM_001277115.1:c.13285_13298del	p.(H4429fs)	frameshift	Deletion
DNA1419740B	GATA3	chr10	8115881	8115881	C	T	NM_001002295.1:c.1230C>T	p.(F410F)	Synonymous	Substitution
DNA1102257B	ABCC3	chr17	48735528	48735528	G		NM_003786.3:c.574del	p.(E192fs)	frameshift	Deletion
DNA1430646B	RAI1	chr17	17701072	17701072	C	T	NM_030665.3:c.4810C>T	p.(R1604*)	Nonsense	Substitution
DNA1427159B	BUB1	chr2	111000000	111000000		TAA	NM_004336.4:c.2590_2592dup	p.(L864dup)	inframe	Insertion
DNA1305160B	ANKRD11	chr16	89347985	89347986	TT		NM_013275.5:c.4965del	p.(E1656fs)	frameshift	Deletion
DNA1422496B	POGZ	chr1	151000000	151000000	G		NM_015100.3:c.2020del	p.(R674fs)	frameshift	Deletion
DNA1308957U	ARHGAP28	chr18	6868169	6868169	A	G	NM_001010000.2:c.270A>G	p.(P90P)	Synonymous	Substitution
DNA1420156B	CHD3	chr17	7814211	7814211		CGAA	NM_001005271.2:c.5979_5980insGAAC	p.(F1994fs)	frameshift	Insertion
DNA1500511B	TRIM8	chr10	104000000	104000000	G	A	NM_030912.2:c.172G>A	p.(A58T)	Missense	Substitution
DNA1302306U	ARID1B	chr6	158000000	158000000	T		NM_020732.3:c.5072del	p.(L1691fs)	frameshift	Deletion
DNA0800521B	MIS18BP1	chr14	45705128	45705128	A	G	NM_018353.4:c.1237T>C	p.(W413R)	Missense	Substitution
DNA1427531B	DPAGT1	chr11	119000000	119000000	CATGTAGA		NM_001382.3:c.512_519del	p.(V171fs)	frameshift	Deletion
DNA1420148B	ATP8A1	chr4	42466771	42466771	T	C	NM_006095.2:c.2555A>G	p.(Y852C)	Missense	Substitution
DNA1302169Z	ARHGAP35	chr19	47423816	47423816	A	G	NM_004491.4:c.1884A>G	p.(I628M)	Missense	Substitution
DNA1425382B	ASPM	chr1	197000000	197000000	C	T	NM_018136.4:c.6233G>A	p.(R2078Q)	Missense	Substitution
DNA1400643B	CACNA1A	chr19	13414645	13414646	CT		NM_001127222.1:c.2039_2040del	p.(Q680fs)	frameshift	Deletion
DNA1305665B	ZFP28	chr19	57065532	57065532	G	A	NM_020828.1:c.1378G>A	p.(G460S)	Missense	Substitution
DNA1421466B	ZNF518A	chr10	97916515	97916515	G	A	NM_001278525.1:c.436G>A	p.(E146K)	Missense	Substitution
DNA1400888B	XIRP2	chr2	168000000	168000000	G	T	NM_152381.5:c.7459G>T	p.(D2487Y)	Missense	Substitution
DNA1426275B	HOXD3	chr2	177000000	177000000	C	T	NM_006898.4:c.1115C>T	p.(P372L)	Missense	Substitution
DNA1300999B	BEAN1	chr16	66503692	66503700	CCACCGCCA		NM_001178020.2:c.227_235del	p.(R76_H78del)	inframe	Deletion
DNA1100997B	TRIO	chr5	14291032	14291032	T	G	NM_007118.2:c.748T>G	p.(L250V)	Missense	Substitution
DNA1400279B	MUC16	chr19	9068453	9068453	T	A	NM_024690.2:c.18993A>T	p.(A6331A)	Synonymous	Substitution
DNA1426510B	DHDDS	chr1	26784371	26784371	G	A	NM_024887.3:c.632G>A	p.(R211Q)	Missense	Substitution
DNA1436303B	POGZ	chr1	151000000	151000000	G	A	NM_015100.3:c.3040C>T	p.(Q1014*)	Nonsense	Substitution
DNA0805557B2	SLC8A3	chr14	70635028	70635028	C	T	NM_183002.1:c.112G>A	p.(V38M)	Missense	Substitution
DNA1434165B	PCDHGA2	chr5	141000000	141000000	T	G	NM_018915.2:c.1431T>G	p.(H477Q)	Missense	Substitution
DNA1208960B	GABRB3	chr15	26792950	26792950	T	C	NM_000814.5:c.1412A>G	p.(Y471C)	Missense	Substitution
DNA1500859B	SETD5	chr3	9482247	9482247	C	A	NM_001080517.1:c.675C>A	p.(Y225*)	Nonsense	Substitution
DNA1316173B	RAI1	chr17	17700927	17700927	G	T	NM_030665.3:c.4665G>T	p.(G1555G)	Synonymous	Substitution
DNA1309805B	DDX3X	chrX	41204511	41204511		A	NM_001356.4:c.1105dup	p.(T369fs)	frameshift	Insertion
DNA1431750B	FNIP2	chr4	160000000	160000000	G	A	NM_020840.1:c.2686G>A	p.(A896T)	Missense	Substitution
DNA1431497B	NLGN2	chr17	7319135	7319135	G	A	NM_020795.3:c.1343G>A	p.(R448H)	Missense	Substitution
DNA1400503B	ICAM1	chr19	10394894	10394897	TCAG		NM_000201.2:c.828_831del	p.(S277*)	Premature termination codon	Deletion
DNA1112148U	POGZ	chr1	151000000	151000000	C		NM_015100.3:c.2263del	p.(E755fs)	frameshift	Deletion
DNA1433947B	HIST1H3H	chr6	27778179	27778179	C	A	NM_003536.2:c.328C>A	p.(L110M)	Missense	Substitution
DNA0805892B	TRIP12	chr2	231000000	231000000	CT		NM_001284214.1:c.586_587del	p.(S196fs)	frameshift	Deletion
DNA1422624B	EIF2B4	chr2	27591524	27591524	T	C	NM_172195.3:c.555A>G	p.(Q185Q)	Synonymous	Substitution
DNA1303092ZU	MYO9B	chr19	17296784	17296784	C	T	NM_004145.3:c.2551C>T	p.(R851C)	Missense	Substitution
DNA1311951B	SLC45A2	chr5	33951772	33951772	C	T	NM_016180.3:c.1043G>A	p.(R348H)	Missense	Substitution
DNA1312657B	FAM208A	chr3	56667173	56667173	C	T	NM_001112736.1:c.3646G>A	p.(V1216I)	Missense	Substitution
DNA1306234ZU	VPREB1	chr22	22599501	22599501	C	A	NM_007128.2:c.190C>A	p.(P64T)	Missense	Substitution
DNA1209242B	KDM2B	chr12	122000000	122000000	G	A	NM_032590.4:c.499C>T	p.(R167W)	Missense	Substitution
DNA1421112B2	C3orf58	chr3	144000000	144000000	T	G	NM_173552.3:c.891T>G	p.(P297P)	Synonymous	Substitution
DNA1432164B	METTL3	chr14	21971833	21971833	C	T	NM_019852.3:c.292G>A	p.(V98M)	Missense	Substitution
DNA1012296B	CHD8	chr14	21860711	21860711	A	C	NM_001170629.1:c.6726T>G	p.(L2242L)	Synonymous	Substitution
DNA1421466B	CD86	chr3	122000000	122000000	G	A	NM_175862.4:c.595G>A	p.(V199I)	Missense	Substitution
DNA1434910B	ALKBH8	chr11	107000000	107000000	C	T	NM_138775.2:c.1637G>A	p.(R546H)	Missense	Substitution
DNA1429405B	GNAO1	chr16	56370729	56370729	C	T	NM_138736.2:c.680C>T	p.(A227V)	Missense	Substitution
DNA1418678B	QSER1	chr11	32953594	32953594	C	T	NM_001076786.1:c.403C>T	p.(R135C)	Missense	Substitution
DNA1428792B	MMP21	chr10	127000000	127000000	A	G	NM_147191.1:c.1069T>C	p.(Y357H)	Missense	Substitution
DNA1100997B	LY75-CD302	chr2	161000000	161000000	T	A	NM_001198759.1:c.2374A>T	p.(I792F)	Missense	Substitution
DNA1310206B	MED12	chrX	70342357	70342357	G	C	NM_005120.2:c.1249-1G>C	p.(?)	Canonical splice acceptor site	Substitution
DNA1431179B	SEC24B	chr4	110000000	110000000	C	T	NM_006323.2:c.389C>T	p.(T130I)	Missense	Substitution
DNA1432895B	IK	chr5	140000000	140000000	A	G	NM_006083.3:c.478A>G	p.(T160A)	Missense	Substitution
DNA1500170B	NWD2	chr4	37446670	37446670	T	C	NM_001144990.1:c.3060T>C	p.(D1020D)	Synonymous	Substitution
DNA1310420B	ASXL3	chr18	31324027	31324028	CT		NM_030632.1:c.4219_4220del	p.(L1407fs)	frameshift	Deletion
DNA1422183B	OR52A1	chr11	5173158	5173158	T	C	NM_012375.2:c.442A>G	p.(T148A)	Missense	Substitution
DNA1311516B	MED12	chrX	70342356	70342356	A	G	NM_005120.2:c.1249-2A>G	p.(?)	Canonical splice acceptor site	Substitution
DNA1432153B	KMT2C	chr7	152000000	152000000	A	G	NM_170606.2:c.13386T>C	p.(C4462C)	Synonymous	Substitution
DNA1424790B	BOD1L1	chr4	13605480	13605480	T	C	NM_148894.2:c.3044A>G	p.(K1015R)	Missense	Substitution
DNA1429456B	TRAFD1	chr12	113000000	113000000	C	T	NM_006700.2:c.1397C>T	p.(S466L)	Missense	Substitution
DNA1433746B	GNB1	chr1	1720573	1720575	AGA		NM_002074.3:c.833_835del	p.(F278del)	inframe	Deletion
DNA1010476B	MAP3K12	chr12	53879165	53879165	T	A	NM_001193511.1:c.916A>T	p.(T306S)	Missense	Substitution
DNA1418263B	ANKRD11	chr16	89350549	89350552	TTTC		NM_013275.5:c.2401_2398del	p.(L802fs)	frameshift	Deletion
DNA1111418B	CMYA5	chr5	79034605	79034605	G	A	NM_153610.3:c.10017G>A	p.(A3339A)	Synonymous	Substitution
DNA1431497B	ABCC3	chr17	48741414	48741414	T	C	NM_003786.3:c.1280T>C	p.(L427P)	Missense	Substitution
DNA1316574B	ARID1B	chr6	158000000	158000000	T	A	NM_020732.3:c.4566T>A	p.(Y1522*)	Nonsense	Substitution
DNA1006563U	DOCK10	chr2	226000000	226000000	T	C	NM_014689.2:c.1180A>G	p.(I394V)	Missense	Substitution
DNA1423784B	MAGEB16	chrX	35821193	35821193	G	C	NM_001099921.1:c.880G>C	p.(V294L)	Missense	Substitution
DNA1423021B	SOX2	chr3	181000000	181000000	C	T	NM_003106.3:c.337C>T	p.(R113W)	Missense	Substitution
DNA1424922B	FZD10	chr12	131000000	131000000	G	T	NM_007197.3:c.383G>T	p.(W128L)	Missense	Substitution
DNA1431193B	EP300	chr22	41564565	41564565	T	C	NM_001429.3:c.3987T>C	p.(S1329S)	Synonymous	Substitution
DNA0914275B	BRD1	chr22	50217278	50217278	C	G	NM_014577.1:c.688G>C	p.(V230L)	Missense	Substitution
DNA023060B	ZMYND11	chr10	298300	298302	GAG		NM_006624.5:c.1706_1708del	p.(E569del)	inframe	Deletion
DNA1302222ZU	HS3ST4	chr16	26147192	26147192	C	T	NM_006040.2:c.994C>T	p.(R332*)	Nonsense	Substitution
DNA1302222ZU	SCN2A	chr2	166000000	166000000	C	T	NM_001040142.1:c.1819C>T	p.(R607*)	Nonsense	Substitution
DNA1314593B	TPRG1	chr3	189000000	189000000	C	G	NM_198485.3:c.113C>G	p.(P38R)	Missense	Substitution
DNA1310045B	IKZF2	chr2	214000000	214000000	C	T	NM_016260.2:c.324G>A	p.(P108P)	Synonymous	Substitution
DNA1425491B	ZNF224	chr19	44611602	44611602	G	A	NM_013398.2:c.1289G>A	p.(C430Y)	Missense	Substitution
DNA1432362B	ZBTB39	chr12	57397461	57397461	T	G	NM_014830.2:c.1241A>C	p.(Q414P)	Missense	Substitution
DNA1432754B	TCF20	chr22	42610422	42610423	AT		NM_005650.1:c.889_890del	p.(M297fs)	frameshift	Deletion
DNA1208946B	PCDHB9	chr5	141000000	141000000	C	T	NM_019119.3:c.472C>T	p.(Q158*)	Nonsense	Substitution
DNA1118696B	KIF24	chr9	34257647	34257647	C	T	NM_194313.2:c.1958G>A	p.(R653H)	Missense	Substitution
DNA1216059B	ABCA9	chr17	67016639	67016639	G	A	NM_080283.3:c.2490C>T	p.(H830H)	Synonymous	Substitution
DNA1106928B	PPM1D	chr17	58734156	58734156	A		NM_003620.3:c.1216del	p.(T406fs)	frameshift	Deletion
DNA1315247B	ASXL3	chr18	31324271	31324271		T	NM_030632.1:c.4460dup	p.(T1488fs)	frameshift	Insertion
DNA1428600B	TRA2B	chr3	186000000	186000000	TCA		NM_004593.2:c.2_4del	p.(0?)	Start loss	Deletion
DNA1429940B	RFTN2	chr2	198000000	198000000	G	A	NM_144629.2:c.1293C>T	p.(I431I)	Synonymous	Substitution
DNA1434428B	FAT4	chr4	126000000	126000000	T	C	NM_024582.4:c.4727T>C	p.(I1576T)	Missense	Substitution
DNA1310992B	NFIX	chr19	13135950	13135950	T	A	NM_001271043.1:c.167T>A	p.(M56K)	Missense	Substitution
DNA1012296B	CHD8	chr14	21863457	21863457	C	G	NM_001170629.1:c.5182G>C	p.(A1728P)	Missense	Substitution
DNA1423403B	AKAP13	chr15	86124662	86124662	G	C	NM_006738.5:c.3363G>C	p.(L1121F)	Missense	Substitution
DNA009972B	SRCAP	chr16	30750485	30750485		G	NM_006662.2:c.9126dup	p.(Q3043fs)	Frameshift	Insertion
DNA1306234ZU	CTNNB1	chr3	41275254	41275254	C	T	NM_001098209.1:c.1420C>T	p.(R474*)	Nonsense	Substitution
DNA1307619B	ANKRD11	chr16	89350854	89350858	TTCTC		NM_013275.5:c.2092_2096del	p.(E698fs)	frameshift	Deletion
DNA1107502U	CRTC1	chr19	18888093	18888093	C	T	NM_001098482.1:c.1854C>T	p.(I618I)	Synonymous	Substitution
DNA1104184B	ZNF385D	chr3	21552489	21552501	GCCTTTGTAGTGG		NM_024697.2:c.291_303del	p.(H98fs)	frameshift	Deletion
DNA1428098B	MAN2A2	chr15	91461526	91461527	CT		NM_006122.2:c.3098_3099del	p.(L1033fs)	frameshift	Deletion
DNA1302108Z	KMT2A	chr11	118000000	118000000		A	NM_001197104.1:c.9495dup	p.(H3166fs)	frameshift	Insertion
DNA1214383U	AHDC1	chr1	27877224	27877224		A	NM_001029882.2:c.1402dup	p.(C468fs)	frameshift	Insertion
DNA1422376B	CCAR1	chr10	70507217	70507217		CAGCCC	NM_018237.2:c.730_735dup	p.(P244_Q245dup)	inframe	Insertion
DNA1112978B	POGZ	chr1	151000000	151000000	CT		NM_015100.3:c.3456_3457del	p.(E1154fs)	frameshift	Deletion
DNA1015002B	CTR9	chr11	10774259	10774259	A	TCAT	NM_014633.3:c.86delAinsTCAT	p.(E29delinsVI)	inframe	Insertion
DNA1423186B	ASXL2	chr2	25966232	25966235	CTCC		NM_018263.4:c.2971_2974del	p.(G991fs)	frameshift	Deletion
DNA1315321B	TCF20	chr22	42606139	42606148	AAAAAGGTCC		NM_005650.1:c.5164_5173del	p.(G1722fs)	frameshift	Deletion
DNA1418350B	PURA	chr5	139000000	139000000	CTT		NM_005859.4:c.697_699del	p.(F233del)	inframe	Deletion
DNA1433105B	RHOG	chr11	3849180	3849182	CTC		NM_001665.3:c.187_189del	p.(E63del)	inframe	Deletion
DNA1313937B	CTNNB1	chr3	41275102	41275105	TTCT		NM_001098209.1:c.1272_1275del	p.(S425fs)	frameshift	Deletion
DNA1218815U	BCL11A	chr2	60688274	60688274		GCCACCGAGTC	NM_022893.3:c.1762_1772dup	p.(G592fs)	frameshift	Insertion
DNA1423868B	LINGO2	chr9	27949113	27949127	GGTCATGTACATAGG		NM_152570.1:c.1543_1557del	p.(P515_T519del)	inframe	Deletion
DNA1307382B	CUL4B	chrX	120000000	120000000	CTTGATCACTAA		NM_003588.3:c.589_600del	p.(L197_K200del)	inframe	Deletion
