# Supplementary material for: Variation in a range of mTOR-related genes associates with intracranial volume and intellectual disability
Source: Nat Commun. 2017 Oct 20;8:1052. doi: 10.1038/s41467-017-00933-6 (PMC5648772; doi:10.1038/s41467-017-00933-6)
Supplement: Supplementary file 6 — Supplementary Data 3 [file 41467_2017_933_MOESM6_ESM.xlsx]

## Sheet: Selected MTOR pathway genes
Number	Gene/complex	Part of complex	Reference protein complexes
1	IRS1
2	PI3K	PIK3CA	J. Cell. Sci 2014, 127(5):923-928
3		PIK3CB
4		PIK3CD
5		PIK3CG
6		PIK3R1
7		PIK3R2
8		PIK3R3
9		PIK3R5
10		PIK3R6
11		PIK3C2A
12		PIK3C2B
13		PIK3C2G
14		PIK3C3
15		PIK3R4
16	PTEN
17	PDK1
18	AKT	AKT1	Int. J. Mol. Sci. 2015, 16(9):21138-21152
19		AKT2
20		AKT3
21	TSC1
22	TSC2
23	TBC1D7
24	RHEB
25	MLST8
26	MTOR
27	RAPTOR
28	RAGA
29	RAGB
30	RAGC
31	RAGD
32	APC
33	AXIN	AXIN1	Thorvaldsen, Plos One, 2017
34		AXIN2
35	GSK3β
36	AMPK	PRKAA1	Nat cell biol 2011, 13(9): 1016-1023
37		PRKAB1
38		PRKAG1
39		PRKAA2
40		PRKAB2
41		PRKAG2
42		PRKAG3
43	RAC1
44	SIN1
45	RICTOR
46	GRB2
47	SOS	SOS1	Schubbert, Nat Rev. 2007
48		SOS2
49	RAS	KRAS	Pylayeva-Gupta, Nat Rev. Cancer, 2011
50		HRAS
51		NRAS
52	RAF	A-RAF	Kolch, Nat Rev, 2005
53		B-RAF
54		RAF-1
55	NF1
56	MEK	MEK-1 (MAP2K1/MKK1)	Cargbello and Roux, Microbiology and molecular biology reviews, 2011
57		MEK-2 (MAP2K2/MKK2)
58		MEK-5 (MAP2K5/MKK5)
59	KSR
60	PP2A	PPP2R1A (PR65a)	Wlodarchak, crit. Rev. Biochem. Mol. Biol, 2016
61		PPP2R1B (PR65B)
62		PPP2R2A (PR55A)
63		PPP2R2B (PR55B)
64		PPP2R2C (PR55C)
65		PPP2R2D (PR55D)
66		PPP2R5A (PR61A)
67		PPP2R5B (PR61B)
68		PPP2R5C (PR61C)
69		PPP2R5D (PR61D)
70		PPP2R5E (PR61E)
71		PPP2R3A (PR130)
72		PPP2R3B (PR42)
73		PPP2R3C (G5PR)
74		STRN
75		PPP2CA
76	C-TAK-1	MARK3
77	IMP	IMPA1	Ohnishi, J.Biol.Chem., 2007
78		IMPA2
79	ERK	ERK1 (MAPK3)	Cargbello and Roux, microbiology and molecular biology reviews, 2011
80		ERK2 (MAPK1)
81		ERK5 (MAPK7)
82	RSK	RSK-1 (RPS6KA1)	Cargbello and Roux, microbiology and molecular biology reviews, 2011
83		RSK-2 (RPS6KA3)
84		RSK-3 (RPS6KA2)
85		RSK-4 (RPS6KA6)
86	ULK1
87	S6K	RPS6KB1	Lee-Fruman, Oncogene, 1999
88		RPS6KB2
89	4E-BP	4E-BP1	Poulin, J.Biol.Chem., 1998
90		4E-BP2
91		4E-BP3
92	GRB10
93	S6	RPS6
94	LIPIN1
95	SREBP	SREBF1	Hua, Proc Natl Acad Sci U S A, 1993
96		SREBF2
97	CAD
98	TFEB
99	Beclin1
100	ATG14
101	IMP1
