# Supplementary material for: Variation in a range of mTOR-related genes associates with intracranial volume and intellectual disability
Source: Nat Commun. 2017 Oct 20;8:1052. doi: 10.1038/s41467-017-00933-6 (PMC5648772; doi:10.1038/s41467-017-00933-6)
Supplement: Supplementary file 7 — Supplementary Data 4 [file 41467_2017_933_MOESM7_ESM.xlsx]

## Sheet: Identified de novo mutations
Gene	Patient key	Sample ID	Chromosome	Start position	End position	Reference Allele	Variant Allele	cDNA (HGVS)	Protein (HGVS)	Protein effect	Mutation type	OFC	Known ID gene?
RHEB	1	DNA1313798B	chr7	151174492	151174492	A	G	NM_005614.3:c.202T>C	p.(S68P)	Missense	Substitution	> +2.5 SD	No
	2	DNA1400308B	chr7	151188043	151188043	G	A	NM_005614.3:c.110C>T	p.(P37L)	Missense	Substitution	> +2.5 SD	No
	3	DNA1400309B	chr7	151188043	151188043	G	A	NM_005614.3:c.110C>T	p.(P37L)	Missense	Substitution	> +2.5 SD	No
RAC1	4	DNA1301510Z	chr7	6426860	6426860	G	A	NM_018890.3:c.53G>A	p.(C18Y)	Missense	Substitution	< -2.5 SD	No
	5	DNA1428715B	chr7	6431563	6431563	A	G	NM_018890.3:c.116A>G	p.(N39S)	Missense	Substitution	< -2.5 SD	No
PPP2R5E (PR61E)	6	DNA1000694B	chr14	63863379	63863379	A	C	NM_006246.2:c.605T>G	p.(V202G)	Missense	Substitution	Unknown	No
PPP2CA	7	DNA1302169Z	chr5	133533510	134000000		A	NM_002715.2:c.882dup	p.(R295*)	Premature termination codon	Insertion	Unknown	No
	8	DNA1201980B	chr5	133536680	134000000	T	C	NM_002715.2:c.572A>G	p.(H191R)	Missense	Substitution	> +2.5 SD	No
ERK1 (MAPK3)	9	DNA1008012B	chr16	30129459	30129459	A	G	NM_002746.2:c.569T>C	p.(I190T)	Missense	Substitution	< -2.5 SD	No
PIK3R1	10	DNA1313190B	chr5	67589596	67589596	C	G	NM_181523.2:c.1359C>G	p.(N453K)	Missense	Substitution	Normal	Yes
	11	DNA1429200B	chr5	67591099	67591099	C	G	NM_181523.2:c.1692C>G	p.(N564K)	Missense	Substitution	> +2.5 SD	Yes
PIK3R2	12	DNA1307346B	chr19	18273784	18273784	G	A	NM_005027.3:c.1117G>A	p.(G373R)	Missense	Substitution	> +2.5 SD	Yes
RAF-1	13	DNA1422565B	chr3	12641216	12641216	C	G	NM_002880.3:c.1082G>C	p.(G361A)	Missense	Substitution	Normal	Yes
PPP2R5D (PR61D)	14	DNA1434050B	chr6	42977066	42977066	G	A	NM_006245.3:c.1258G>A	p.(E420K)	Missense	Substitution	Unknown	Yes
	15	DNA1210296B	chr6	42975009	42975009	G	A	NM_006245.3:c.598G>A	p.(E200K)	Missense	Substitution	> +2.5 SD	Yes
	16	DNA1434165B	chr6	42975003	42975003	G	A	NM_006245.3:c.592G>A	p.(E198K)	Missense	Substitution	> +2.5 SD	Yes
MTOR	17	DNA1429494B	chr1	11210198	11210198	C	T	NM_004958:c.4555G>A	p.(A1519T )	Missense	Substitution	> + 2.5 SD	Yes
