# Supplementary material for: Variation in a range of mTOR-related genes associates with intracranial volume and intellectual disability
Source: Nat Commun. 2017 Oct 20;8:1052. doi: 10.1038/s41467-017-00933-6 (PMC5648772; doi:10.1038/s41467-017-00933-6)
Supplement: Supplementary file 8 — Supplementary Data 5 [file 41467_2017_933_MOESM8_ESM.xlsx]

## Sheet: OFC per individual
	De novo mutation	De novo mutation in known ID gene	Microcephaly	Macrocephaly	Normal	No clinical data
DNA14-30646B	Yes	Yes				X
DNA13-16173B	Yes	Yes				X
DNA14-31497B	Yes	Yes			X
DNA14-35598B	Yes	Yes			X
DNA13-15663B	Yes	Yes			X
DNA13-02169Z	Yes	Yes			X
DNA14-32402B	Yes	Yes			X
DNA14-29176B	Yes	Yes			X
DNA14-26219B	Yes	Yes			X
DNA13-16123B	Yes	Yes			X
DNA14-22072B	Yes	Yes		X
DNA14-27759B	Yes	Yes			X
DNA14-34910B	Yes	Yes		X
DNA14-33490B	Yes	Yes			X
DNA15-01189B	Yes	Yes	X
DNA13-16466B	Yes	Yes			X
DNA14-29157B	Yes	Yes			X
DNA13-14182B	Yes	Yes			X
DNA13-11516B	Yes	Yes			X
DNA14-22565B	Yes	Yes			X
DNA14-25112B	Yes	Yes				X
DNA06-05152B	Yes	Yes			X
DNA14-31694B	Yes	Yes			X
DNA11-23509B	Yes	Yes			X
DNA10-06611B	Yes	Yes			X
DNA14-26326B	Yes	Yes			X
DNA14-22119B	Yes	Yes			X
DNA13-13330B	Yes	Yes			X
DNA14-25382B	Yes	Yes			X
DNA14-35616B	Yes	Yes			X
DNA14-32408B	Yes	Yes			X
DNA14-18821B	Yes	Yes			X
DNA13-15295B	Yes	Yes			X
DNA15-00809B	Yes	Yes			X
DNA14-21981B	Yes	Yes	X
DNA13-05895B	Yes	Yes			X
DNA15-00511B	Yes	Yes			X
DNA14-33990B	Yes	Yes			X
DNA13-15209B	Yes	Yes			X
DNA14-20130B	Yes	Yes			X
DNA14-27531B	Yes	Yes			X
DNA14-19207B	Yes	Yes			X
DNA11-11418B	Yes	Yes			X
DNA14-27143B	Yes	Yes		X
DNA04-01683U	Yes	Yes	X
DNA15-00854B	Yes	Yes			X
DNA11-02178B	Yes	Yes			X
DNA13-11951B	Yes	Yes	X
DNA14-25468B	Yes	Yes	X
DNA13-10992B	Yes	Yes			X
DNA13-14925B	Yes	Yes				X
DNA10-08832U	Yes	Yes				X
DNA14-32153B	Yes	Yes			X
DNA14-28602B	Yes	Yes			X
DNA14-22234B	Yes	Yes			X
DNA11-07502U	Yes	Yes			X
DNA13-16709B	Yes	Yes			X
DNA14-21441B	Yes	Yes	X
DNA14-18607B	Yes	Yes	X
DNA12-05828B	Yes	Yes			X
DNA14-25287B	Yes	Yes			X
DNA14-20467B	Yes	Yes			X
DNA14-25409B	Yes	Yes			X
DNA13-14574B	Yes	Yes	X
DNA13-04071U	Yes	Yes	X
DNA14-31351B	Yes	Yes			X
DNA14-22183B	Yes	Yes			X
DNA12-10801U	Yes	Yes			X
DNA14-32435B	Yes	Yes			X
DNA14-00510B	Yes	Yes			X
DNA10-12641B	Yes	Yes			X
DNA13-14759B	Yes	Yes			X
DNA14-20690B	Yes	Yes			X
DNA09-14275B	Yes	Yes	X
DNA10-03048B	Yes	Yes			X
DNA13-14898B	Yes	Yes		X
DNA13-13741B	Yes	Yes				X
DNA09-10534B	Yes	Yes			X
DNA09-15286B	Yes	Yes	X
DNA13-07346B	Yes	Yes		X
DNA14-29200B	Yes	Yes		X
DNA14-34180B	Yes	Yes			X
DNA13-08340B	Yes	Yes			X
DNA13-16151B	Yes	Yes			X
DNA13-06785ZU	Yes	Yes			X
DNA14-00643B	Yes	Yes	X
DNA14-26844B	Yes	Yes			X
DNA13-10499B	Yes	Yes			X
DNA14-32397B	Yes	Yes			X
DNA14-00334B	Yes	Yes			X
DNA14-19013B	Yes	Yes			X
DNA14-21092B	Yes	Yes			X
DNA14-25310B	Yes	Yes			X
DNA13-16083B	Yes	Yes			X
DNA14-27747B	Yes	Yes		X
DNA14-31372B	Yes	Yes			X
DNA13-10084B	Yes	Yes			X
DNA14-31196B	Yes	Yes			X
DNA14-18232B	Yes	Yes			X
DNA14-18678B	Yes	Yes			X
DNA13-12304B	Yes	Yes			X
DNA13-11275B	Yes	Yes			X
DNA12-14119B	Yes	Yes			X
DNA15-00859B	Yes	Yes			X
DNA14-20333B	Yes	Yes				X
DNA14-32177B	Yes	Yes		X
DNA14-31187B	Yes	Yes			X
DNA14-32744B	Yes	Yes			X
DNA13-10782B	Yes	Yes			X
DNA13-13394B	Yes	Yes			X
DNA11-12978B	Yes	Yes			X
DNA02-4906B	Yes	Yes				X
DNA13-09805B	Yes	Yes	X
DNA12-09073B	Yes	Yes			X
DNA13-13190B	Yes	Yes			X
DNA06-03763B	Yes	Yes			X
DNA14-23474B	Yes	Yes			X
DNA13-13703B	Yes	Yes	X
DNA14-28162B	Yes	Yes			X
DNA14-27726B	Yes	Yes	X
DNA13-01267U	Yes	Yes	X
DNA13-13937B	Yes	Yes			X
DNA14-22848B	Yes	Yes			X
DNA10-00608U	Yes	Yes			X
DNA14-32164B	Yes	Yes	X
DNA13-10941B	Yes	Yes			X
DNA13-08672B	Yes	Yes			X
DNA14-19058B	Yes	Yes				X
DNA14-18350B	Yes	Yes			X
DNA14-25466B	Yes	Yes			X
DNA13-08142B	Yes	Yes			X
DNA14-21466B	Yes	Yes			X
DNA13-10081B	Yes	Yes			X
DNA13-11628B	Yes	Yes			X
DNA13-16225B	Yes	Yes			X
DNA13-04050ZU	Yes	Yes			X
DNA14-19849B	Yes	Yes			X
DNA14-24200B	Yes	Yes			X
DNA13-13061B	Yes	Yes			X
DNA13-16148B	Yes	Yes	X
DNA14-31193B	Yes	Yes			X
DNA12-08121B	Yes	Yes				X
DNA13-02306U	Yes	Yes			X
DNA13-14621B	Yes	Yes			X
DNA13-02222ZU	Yes	Yes			X
DNA08-00521B	Yes	Yes			X
DNA12-18923B	Yes	Yes			X
DNA14-29031B	Yes	Yes	X
DNA11-00997B	Yes	Yes			X
DNA14-26243B	Yes	Yes				X
DNA12-01122B	Yes	Yes	X
DNA14-18263B	Yes	Yes			X
DNA00-9972B	Yes	Yes				X
DNA10-15679B	Yes	Yes			X
DNA14-29750B	Yes	Yes			X
DNA14-27774B	Yes	Yes				X
DNA13-15865B	Yes	Yes				X
DNA13-04108B	Yes	Yes			X
DNA14-28169B	Yes	Yes			X
DNA14-34050B	Yes	Yes			X
DNA13-16380B	Yes	Yes	X
DNA15-01004B	Yes	Yes	X
DNA14-25754B	Yes	Yes			X
DNA06-04597B	Yes	Yes			X
DNA14-24031B	Yes	Yes	X
DNA13-14603B	Yes	Yes	X
DNA12-13068B	Yes	Yes		X
DNA14-27159B	Yes	Yes			X
DNA14-29719B	Yes	Yes			X
DNA14-32172B	Yes	Yes			X
DNA13-08821B	Yes	Yes			X
DNA13-07382B	Yes	Yes			X
DNA13-16194B	Yes	Yes			X
DNA12-11234B	Yes	Yes			X
DNA14-35137B	Yes	Yes	X
DNA14-26983B	Yes	Yes	X
DNA13-17001B	Yes	Yes				X
DNA13-02108Z	Yes	Yes			X
DNA13-05760ZU	Yes	Yes			X
DNA14-26529B	Yes	Yes	X
DNA11-16795B	Yes	Yes			X
DNA14-30081B	Yes	Yes	X
DNA14-18961B	Yes	Yes			X
DNA14-23868B	Yes	Yes			X
DNA14-34428B	Yes	Yes	X
DNA13-12235B	Yes	Yes			X
DNA11-09177B	Yes	Yes	X
DNA14-33970B	Yes	Yes	X
DNA13-16842B	Yes	Yes			X
DNA14-30394B	Yes	Yes			X
DNA14-29619B	Yes	Yes			X
DNA13-12812B	Yes	Yes				X
DNA14-23784B	Yes	Yes			X
DNA12-10296B	Yes	Yes		X
DNA14-21406B	Yes	Yes			X
DNA14-25328B	Yes	Yes	X
DNA12-02607B	Yes	Yes			X
DNA14-28109B	Yes	Yes			X
DNA13-07022B	Yes	Yes			X
DNA14-30374B	Yes	Yes			X
DNA14-29043B	Yes	Yes			X
DNA13-07619B	Yes	Yes			X
DNA14-19325B	Yes	Yes	X
DNA14-22813B	Yes	Yes			X
DNA14-19294B	Yes	Yes			X
DNA14-29456B	Yes	Yes			X
DNA14-34165B	Yes	Yes			X
DNA12-19231U	Yes	Yes				X
DNA13-10445B	Yes	Yes			X
DNA13-11256B	Yes	Yes			X
DNA14-20363B	Yes	Yes			X
DNA04-00455B	Yes	Yes				X
DNA14-30479B	Yes	Yes	X
DNA13-16098B	Yes	Yes			X
DNA13-14634B	Yes	Yes	X
DNA10-15002B	Yes	Yes		X
DNA14-21992B	Yes	Yes			X
DNA13-03092ZU	Yes	Yes			X
DNA12-08960B	Yes	Yes			X
DNA14-19144B	Yes	Yes			X
DNA13-11342B	Yes	Yes	X
DNA13-05160B	Yes	Yes			X
DNA14-22496B	Yes	Yes			X
DNA14-36303B	Yes	Yes			X
DNA11-12148U	Yes	Yes	X
DNA13-06234ZU	Yes	Yes			X
DNA14-29405B	Yes	Yes			X
DNA13-10206B	Yes	Yes			X
DNA13-10420B	Yes	Yes			X
DNA13-16574B	Yes	Yes			X
DNA14-23021B	Yes	Yes			X
DNA02-3060B	Yes	Yes				X
DNA13-15247B	Yes	Yes			X
DNA10-12296B	Yes	Yes			X
DNA12-14383U	Yes	Yes		X
DNA12-18815U	Yes	Yes	X
DNA04-00494B	Yes	No			X
DNA04-02651B	Yes	No			X
DNA05-04605B	Yes	No		X
DNA06-02834B	Yes	No			X
DNA06-02958U	Yes	No			X
DNA07-08014B	Yes	No			X
DNA07-10055B	Yes	No			X
DNA07-10385B	Yes	No				X
DNA08-02745B	Yes	No	X
DNA08-04047B	Yes	No			X
DNA08-05557B2	Yes	No			X
DNA08-05877B	Yes	No			X
DNA08-05892B	Yes	No		X
DNA08-06566B	Yes	No				X
DNA08-06619B	Yes	No				X
DNA09-00777B	Yes	No			X
DNA09-01338B	Yes	No			X
DNA09-06687B	Yes	No			X
DNA09-07531B2	Yes	No			X
DNA09-10692B	Yes	No			X
DNA09-15499B	Yes	No				X
DNA10-00079U2	Yes	No				X
DNA10-00694B	Yes	No				X
DNA10-01168B	Yes	No				X
DNA10-06563U	Yes	No			X
DNA10-07060B	Yes	No			X
DNA10-08012B	Yes	No	X
DNA10-08730B	Yes	No			X
DNA10-10434B	Yes	No				X
DNA10-10476B	Yes	No			X
DNA10-15647B	Yes	No			X
DNA10-19158B	Yes	No			X
DNA11-00248B	Yes	No			X
DNA11-01057B	Yes	No	X
DNA11-02257B	Yes	No				X
DNA11-03190B	Yes	No				X
DNA11-04184B	Yes	No			X
DNA11-05514U	Yes	No			X
DNA11-06928B	Yes	No			X
DNA11-10413B	Yes	No			X
DNA11-11438B	Yes	No			X
DNA11-14156B	Yes	No			X
DNA11-18658U	Yes	No			X
DNA11-18696B	Yes	No			X
DNA11-18701U	Yes	No			X
DNA11-26434B	Yes	No			X
DNA12-01980B	Yes	No		X
DNA12-04638B	Yes	No			X
DNA12-05816B	Yes	No				X
DNA12-06869U	Yes	No				X
DNA12-07522B	Yes	No			X
DNA12-08946B	Yes	No				X
DNA12-09242B	Yes	No				X
DNA12-09993B	Yes	No			X
DNA12-10321B	Yes	No			X
DNA12-10808ZU	Yes	No				X
DNA12-12114B	Yes	No			X
DNA12-15033U2	Yes	No				X
DNA12-15184B	Yes	No			X
DNA12-15522B	Yes	No			X
DNA12-15758B	Yes	No	X
DNA12-16059B	Yes	No			X
DNA12-17143B	Yes	No			X
DNA12-17384B	Yes	No		X
DNA12-18447B	Yes	No			X
DNA13-00973B	Yes	No			X
DNA13-00999B	Yes	No	X
DNA13-01116B	Yes	No			X
DNA13-01510Z	Yes	No	X
DNA13-01826B	Yes	No			X
DNA13-01861U	Yes	No			X
DNA13-02001U	Yes	No				X
DNA13-02824ZU	Yes	No		X
DNA13-02873B	Yes	No	X
DNA13-03076ZU	Yes	No			X
DNA13-03077ZU	Yes	No				X
DNA13-04261B	Yes	No			X
DNA13-04293B	Yes	No			X
DNA13-04341B	Yes	No			X
DNA13-04458ZU	Yes	No			X
DNA13-04697B	Yes	No			X
DNA13-04716ZU	Yes	No				X
DNA13-04919B	Yes	No			X
DNA13-04938U	Yes	No			X
DNA13-05328ZU	Yes	No				X
DNA13-05427ZU	Yes	No				X
DNA13-05561ZU	Yes	No			X
DNA13-05629U	Yes	No				X
DNA13-05665B	Yes	No				X
DNA13-05754ZU	Yes	No				X
DNA13-05912B	Yes	No			X
DNA13-06148U	Yes	No			X
DNA13-06312B	Yes	No			X
DNA13-06458B	Yes	No			X
DNA13-06560B	Yes	No			X
DNA13-06589ZU	Yes	No			X
DNA13-06665B	Yes	No			X
DNA13-06964B	Yes	No			X
DNA13-07426U	Yes	No				X
DNA13-08351B	Yes	No			X
DNA13-08440B	Yes	No			X
DNA13-08603U	Yes	No				X
DNA13-08765B	Yes	No			X
DNA13-08780B	Yes	No			X
DNA13-08957U	Yes	No			X
DNA13-09072U	Yes	No			X
DNA13-09075B	Yes	No			X
DNA13-09090U	Yes	No			X
DNA13-09097U	Yes	No			X
DNA13-09579B	Yes	No			X
DNA13-09671B	Yes	No				X
DNA13-09814U	Yes	No			X
DNA13-09994B	Yes	No			X
DNA13-10009B	Yes	No			X
DNA13-10045B	Yes	No	X
DNA13-10114B	Yes	No			X
DNA13-10230B	Yes	No	X
DNA13-10396B	Yes	No			X
DNA13-10556B	Yes	No			X
DNA13-10642B	Yes	No			X
DNA13-10839B	Yes	No			X
DNA13-11099B	Yes	No			X
DNA13-11203B	Yes	No	X
DNA13-11534B	Yes	No			X
DNA13-11793B	Yes	No			X
DNA13-11982B	Yes	No	X
DNA13-12513B	Yes	No				X
DNA13-12657B	Yes	No			X
DNA13-12849B	Yes	No			X
DNA13-12882B	Yes	No			X
DNA13-12939B	Yes	No				X
DNA13-13071B	Yes	No			X
DNA13-13497B	Yes	No		X
DNA13-13517B	Yes	No			X
DNA13-13719B	Yes	No				X
DNA13-13798B	Yes	No		X
DNA13-13903B	Yes	No	X
DNA13-13931B	Yes	No			X
DNA13-14028B	Yes	No				X
DNA13-14299B	Yes	No			X
DNA13-14404B	Yes	No			X
DNA13-14593B	Yes	No	X
DNA13-14605B	Yes	No			X
DNA13-15135B	Yes	No			X
DNA13-15259B	Yes	No			X
DNA13-15321B	Yes	No				X
DNA13-15509B	Yes	No			X
DNA13-15626B	Yes	No			X
DNA13-15674B	Yes	No	X
DNA13-16217B	Yes	No			X
DNA13-16234B	Yes	No		X
DNA13-16236B	Yes	No	X
DNA13-16294B	Yes	No			X
DNA13-16356B	Yes	No			X
DNA13-16398B	Yes	No				X
DNA13-16441B	Yes	No			X
DNA13-16548B	Yes	No				X
DNA13-16557B	Yes	No			X
DNA13-16715B	Yes	No				X
DNA13-16731B	Yes	No			X
DNA13-16876B	Yes	No			X
DNA13-17070B	Yes	No			X
DNA14-00100B	Yes	No				X
DNA14-00208B	Yes	No			X
DNA14-00279B	Yes	No				X
DNA14-00324B	Yes	No			X
DNA14-00338B	Yes	No			X
DNA14-00354B	Yes	No			X
DNA14-00503B	Yes	No			X
DNA14-00519B	Yes	No			X
DNA14-00607B	Yes	No			X
DNA14-00756B	Yes	No			X
DNA14-00791B	Yes	No			X
DNA14-00888B	Yes	No	X
DNA14-00921B	Yes	No				X
DNA14-18297B	Yes	No			X
DNA14-18341B	Yes	No				X
DNA14-18346B	Yes	No			X
DNA14-18353B	Yes	No		X
DNA14-18480B	Yes	No			X
DNA14-18614B	Yes	No	X
DNA14-19001B	Yes	No			X
DNA14-19007B	Yes	No			X
DNA14-19038B	Yes	No			X
DNA14-19044B	Yes	No			X
DNA14-19046B	Yes	No			X
DNA14-19076B	Yes	No			X
DNA14-19209B	Yes	No		X
DNA14-19225B	Yes	No	X
DNA14-19281B	Yes	No			X
DNA14-19316B	Yes	No			X
DNA14-19331B	Yes	No		X
DNA14-19449B	Yes	No			X
DNA14-19658B	Yes	No			X
DNA14-19675B	Yes	No			X
DNA14-19733B	Yes	No			X
DNA14-19740B	Yes	No			X
DNA14-19756B	Yes	No			X
DNA14-19762B	Yes	No			X
DNA14-19934B	Yes	No			X
DNA14-20013B	Yes	No			X
DNA14-20026B	Yes	No			X
DNA14-20136B	Yes	No			X
DNA14-20148B	Yes	No			X
DNA14-20156B	Yes	No			X
DNA14-20289B	Yes	No			X
DNA14-20384B	Yes	No		X
DNA14-20628B	Yes	No	X
DNA14-20675B	Yes	No	X
DNA14-21112B2	Yes	No			X
DNA14-21432B	Yes	No			X
DNA14-21452B	Yes	No			X
DNA14-21632B	Yes	No	X
DNA14-21634B	Yes	No			X
DNA14-21778B	Yes	No			X
DNA14-21800B	Yes	No			X
DNA14-21857B	Yes	No			X
DNA14-21985B	Yes	No			X
DNA14-22097B	Yes	No			X
DNA14-22106B	Yes	No			X
DNA14-22304B	Yes	No			X
DNA14-22323B	Yes	No	X
DNA14-22370B	Yes	No			X
DNA14-22376B	Yes	No				X
DNA14-22611B	Yes	No			X
DNA14-22624B	Yes	No			X
DNA14-22634B	Yes	No	X
DNA14-22804B	Yes	No			X
DNA14-23043B	Yes	No			X
DNA14-23186B	Yes	No			X
DNA14-23211B	Yes	No	X
DNA14-23375B	Yes	No			X
DNA14-23387B	Yes	No			X
DNA14-23403B	Yes	No		X
DNA14-23458B	Yes	No			X
DNA14-23603B	Yes	No			X
DNA14-23624B	Yes	No				X
DNA14-23774B	Yes	No			X
DNA14-23788B	Yes	No			X
DNA14-24140B	Yes	No			X
DNA14-24144B	Yes	No			X
DNA14-24324B	Yes	No				X
DNA14-24429B	Yes	No	X
DNA14-24468B	Yes	No			X
DNA14-24514B	Yes	No			X
DNA14-24526B	Yes	No			X
DNA14-24790B	Yes	No		X
DNA14-24820B	Yes	No			X
DNA14-24889B	Yes	No			X
DNA14-24922B	Yes	No	X
DNA14-24957B	Yes	No			X
DNA14-25022B	Yes	No			X
DNA14-25210B	Yes	No				X
DNA14-25262B	Yes	No			X
DNA14-25342B	Yes	No			X
DNA14-25491B	Yes	No	X
DNA14-25588B	Yes	No			X
DNA14-25633B	Yes	No			X
DNA14-25683B	Yes	No			X
DNA14-25745B	Yes	No			X
DNA14-25778B	Yes	No			X
DNA14-25846B	Yes	No			X
DNA14-25895B	Yes	No			X
DNA14-26230B	Yes	No			X
DNA14-26236B	Yes	No			X
DNA14-26275B	Yes	No			X
DNA14-26285B	Yes	No				X
DNA14-26289B	Yes	No			X
DNA14-26298B	Yes	No			X
DNA14-26330B	Yes	No			X
DNA14-26426B	Yes	No			X
DNA14-26510B	Yes	No			X
DNA14-26512B	Yes	No			X
DNA14-26515B	Yes	No			X
DNA14-26654B	Yes	No			X
DNA14-26707B	Yes	No			X
DNA14-26805B	Yes	No			X
DNA14-26926B	Yes	No			X
DNA14-27142B	Yes	No			X
DNA14-27301B	Yes	No			X
DNA14-27304B	Yes	No			X
DNA14-27310B	Yes	No			X
DNA14-27327B	Yes	No			X
DNA14-27489B	Yes	No			X
DNA14-27617B	Yes	No			X
DNA14-27660B	Yes	No			X
DNA14-27714B	Yes	No			X
DNA14-27739B	Yes	No			X
DNA14-27813B	Yes	No			X
DNA14-27829B	Yes	No			X
DNA14-27905B	Yes	No			X
DNA14-27983B	Yes	No			X
DNA14-28053B	Yes	No			X
DNA14-28098B	Yes	No	X
DNA14-28103B	Yes	No	X
DNA14-28137B	Yes	No		X
DNA14-28146B	Yes	No			X
DNA14-28191B	Yes	No			X
DNA14-28212B	Yes	No			X
DNA14-28600B	Yes	No	X
DNA14-28715B	Yes	No	X
DNA14-28792B	Yes	No			X
DNA14-28950B	Yes	No			X
DNA14-28960B	Yes	No			X
DNA14-28974B	Yes	No	X
DNA14-29074B	Yes	No			X
DNA14-29116B	Yes	No			X
DNA14-29138B	Yes	No			X
DNA14-29204B	Yes	No			X
DNA14-29309B	Yes	No			X
DNA14-29434B	Yes	No			X
DNA14-29459B	Yes	No			X
DNA14-29494B	Yes	No		X
DNA14-29512B	Yes	No			X
DNA14-29564B	Yes	No			X
DNA14-29606B	Yes	No			X
DNA14-29778B	Yes	No				X
DNA14-29828B	Yes	No			X
DNA14-29940B	Yes	No			X
DNA14-29955B	Yes	No				X
DNA14-29961B	Yes	No			X
DNA14-30354B	Yes	No			X
DNA14-30360B	Yes	No				X
DNA14-30389B	Yes	No	X
DNA14-30418B	Yes	No			X
DNA14-30522B	Yes	No			X
DNA14-30610B	Yes	No			X
DNA14-30616B	Yes	No			X
DNA14-30687B	Yes	No			X
DNA14-30740B	Yes	No			X
DNA14-30791B	Yes	No			X
DNA14-30800B	Yes	No			X
DNA14-31033B2	Yes	No			X
DNA14-31179B	Yes	No			X
DNA14-31322B	Yes	No		X
DNA14-31369B	Yes	No			X
DNA14-31415B	Yes	No			X
DNA14-31429B	Yes	No		X
DNA14-31436B	Yes	No			X
DNA14-31444B	Yes	No			X
DNA14-31481B	Yes	No				X
DNA14-31750B	Yes	No			X
DNA14-31782B	Yes	No			X
DNA14-32019B	Yes	No			X
DNA14-32022B	Yes	No			X
DNA14-32025B	Yes	No			X
DNA14-32032B	Yes	No			X
DNA14-32168B	Yes	No			X
DNA14-32362B	Yes	No			X
DNA14-32518B	Yes	No		X
DNA14-32562B	Yes	No			X
DNA14-32698B	Yes	No	X
DNA14-32736B	Yes	No			X
DNA14-32754B	Yes	No			X
DNA14-32813B	Yes	No		X
DNA14-32877B	Yes	No			X
DNA14-32895B	Yes	No	X
DNA14-33101B	Yes	No			X
DNA14-33105B	Yes	No			X
DNA14-33746B	Yes	No			X
DNA14-33947B	Yes	No			X
DNA14-33975B	Yes	No			X
DNA14-34271B	Yes	No			X
DNA14-34416B	Yes	No			X
DNA14-34426B	Yes	No			X
DNA14-34551B	Yes	No			X
DNA14-34950B	Yes	No		X
DNA14-35110B	Yes	No				X
DNA14-35331B	Yes	No			X
DNA14-35955B	Yes	No			X
DNA14-35992B	Yes	No			X
DNA14-36621B	Yes	No			X
DNA15-00085B	Yes	No			X
DNA15-00133B	Yes	No	X
DNA15-00170B	Yes	No			X
DNA15-00301B	Yes	No			X
DNA15-00360B	Yes	No			X
DNA15-00793B	Yes	No	X
DNA15-00799B	Yes	No	X
DNA15-00851B	Yes	No			X
DNA15-01045B	Yes	No			X
DNA15-01084B	Yes	No			X
DNA15-01128B	Yes	No			X
DNA04-01953B	No	No			X
DNA05-05185B	No	No				X
DNA09-07824B2	No	No			X
DNA09-08853B	No	No	X
DNA10-00383B2	No	No				X
DNA10-08414B	No	No			X
DNA10-09040U	No	No	X
DNA10-10364B	No	No	X
DNA10-10630B	No	No			X
DNA10-11211B	No	No			X
DNA10-14288B	No	No			X
DNA10-15023B	No	No			X
DNA10-18627B	No	No			X
DNA11-02318U2	No	No			X
DNA11-03833B	No	No			X
DNA11-04822B	No	No			X
DNA11-04863B	No	No			X
DNA11-05944B	No	No			X
DNA11-12483U2	No	No	X
DNA11-16977U	No	No				X
DNA11-26423B	No	No			X
DNA12-03500U	No	No			X
DNA12-03516U	No	No			X
DNA12-03762B	No	No				X
DNA12-04769U2	No	No				X
DNA12-05556B	No	No			X
DNA12-06874U	No	No				X
DNA12-07094U	No	No	X
DNA12-08459B	No	No			X
DNA12-09642U	No	No				X
DNA12-10664U2	No	No				X
DNA12-11135B	No	No			X
DNA12-11504B	No	No			X
DNA12-12448B	No	No			X
DNA12-13314B	No	No			X
DNA12-14264B	No	No				X
DNA12-16999B	No	No			X
DNA12-17737B	No	No				X
DNA13-02092B	No	No			X
DNA13-02251B	No	No	X
DNA13-03260B	No	No			X
DNA13-03567ZU	No	No			X
DNA13-04273U	No	No				X
DNA13-04470Z	No	No				X
DNA13-04918B	No	No			X
DNA13-05440ZU	No	No			X
DNA13-05641B	No	No			X
DNA13-05859B	No	No				X
DNA13-06093B	No	No			X
DNA13-06333ZU	No	No			X
DNA13-06380U	No	No				X
DNA13-06700B	No	No			X
DNA13-07542U	No	No				X
DNA13-08380U	No	No			X
DNA13-08398B	No	No			X
DNA13-08435U	No	No	X
DNA13-09468B	No	No			X
DNA13-09486U	No	No			X
DNA13-09547U	No	No			X
DNA13-09831U	No	No		X
DNA13-09991B	No	No		X
DNA13-10087B	No	No				X
DNA13-10234B	No	No			X
DNA13-10597B	No	No			X
DNA13-10628B	No	No			X
DNA13-10708B	No	No			X
DNA13-11074B	No	No			X
DNA13-11325B	No	No	X
DNA13-11466B	No	No	X
DNA13-11504B	No	No			X
DNA13-12103B	No	No			X
DNA13-12291B	No	No				X
DNA13-12642B	No	No				X
DNA13-12712B	No	No				X
DNA13-12777B	No	No				X
DNA13-12975B	No	No			X
DNA13-13089B	No	No			X
DNA13-13858B	No	No			X
DNA13-13924B	No	No		X
DNA13-13936B	No	No			X
DNA13-13970B	No	No			X
DNA13-14589B	No	No	X
DNA13-14633B	No	No			X
DNA13-14914B	No	No	X
DNA13-14917B	No	No	X
DNA13-15069B	No	No			X
DNA13-15320B	No	No	X
DNA13-15613B	No	No			X
DNA13-15977B	No	No			X
DNA13-16028B	No	No			X
DNA13-16242B	No	No			X
DNA13-16362B	No	No	X
DNA13-16413B	No	No	X
DNA13-16436B	No	No			X
DNA13-16510B	No	No			X
DNA13-16550B	No	No		X
DNA13-16615B	No	No			X
DNA14-00305B	No	No			X
DNA14-00479B	No	No			X
DNA14-00624B	No	No			X
DNA14-00661B	No	No			X
DNA14-00718B	No	No		X
DNA14-00948B	No	No	X
DNA14-18609B	No	No		X
DNA14-19066B	No	No	X
DNA14-19557B	No	No			X
DNA14-19657B	No	No			X
DNA14-19918B	No	No			X
DNA14-20135B	No	No	X
DNA14-20324B	No	No	X
DNA14-20350B	No	No			X
DNA14-20425B	No	No	X
DNA14-20453B	No	No	X
DNA14-20457B	No	No		X
DNA14-20803B	No	No			X
DNA14-21920B	No	No			X
DNA14-21928B	No	No			X
DNA14-21933B	No	No			X
DNA14-22016B	No	No		X
DNA14-22023B	No	No			X
DNA14-22105B	No	No			X
DNA14-22479B	No	No			X
DNA14-22490B	No	No			X
DNA14-22771B	No	No			X
DNA14-23551B	No	No			X
DNA14-23555B	No	No			X
DNA14-23559B	No	No			X
DNA14-23620B	No	No				X
DNA14-23673B	No	No			X
DNA14-24149B	No	No			X
DNA14-24906B	No	No			X
DNA14-24955B	No	No			X
DNA14-25147B	No	No			X
DNA14-25158B	No	No			X
DNA14-25200B	No	No				X
DNA14-25450B	No	No			X
DNA14-25511B	No	No			X
DNA14-25685B	No	No	X
DNA14-25790B	No	No			X
DNA14-26046B	No	No				X
DNA14-26397B	No	No		X
DNA14-26413B	No	No			X
DNA14-26991B	No	No			X
DNA14-26995B	No	No			X
DNA14-27014B	No	No			X
DNA14-27315B	No	No			X
DNA14-27575B	No	No			X
DNA14-27576B	No	No			X
DNA14-27637B	No	No			X
DNA14-28044B	No	No			X
DNA14-28514B	No	No			X
DNA14-28587B	No	No			X
DNA14-28796B	No	No			X
DNA14-29009B	No	No			X
DNA14-29145B	No	No			X
DNA14-29229B	No	No				X
DNA14-29268B	No	No			X
DNA14-29426B	No	No			X
DNA14-29439B	No	No	X
DNA14-29801B	No	No		X
DNA14-29907B	No	No			X
DNA14-29992B	No	No			X
DNA14-30059B	No	No	X
DNA14-30107B	No	No				X
DNA14-30315B	No	No			X
DNA14-30356B	No	No			X
DNA14-30384B	No	No			X
DNA14-30530B	No	No			X
DNA14-30845B	No	No		X
DNA14-30850B	No	No			X
DNA14-31031B	No	No			X
DNA14-31157B	No	No			X
DNA14-31255B	No	No	X
DNA14-31314B	No	No			X
DNA14-31373B	No	No			X
DNA14-31862B	No	No	X
DNA14-32218B	No	No			X
DNA14-32246B	No	No	X
DNA14-32480B	No	No			X
DNA14-32822B	No	No			X
DNA14-32888B	No	No			X
DNA14-32891B	No	No			X
DNA14-33212B	No	No			X
DNA14-33714B	No	No			X
DNA14-34076B	No	No			X
DNA14-34313B	No	No			X
DNA14-34442B	No	No	X
DNA14-34815B	No	No			X
DNA14-34818B	No	No			X
DNA14-34913B	No	No			X
DNA14-34937B	No	No			X
DNA14-35390B	No	No			X
DNA14-35587B	No	No			X
DNA14-35761B	No	No			X
DNA14-35808B	No	No	X
DNA14-36284B	No	No			X
DNA14-36605B	No	No			X
DNA15-00305B	No	No			X
DNA15-00485B	No	No				X
DNA15-00677B	No	No			X
DNA15-00863B	No	No			X
DNA1436258B	No	No			X
DNA1419736B	No	No			X
DNA1400311B	Yes	No		X
DNA1400357B	No	No		X
DNA1419739B	No	No			X
DNA1400308B	Yes	No		X
